# Supplementary material for: Modeling SNP array ascertainment with Approximate Bayesian Computation for demographic inference
Source: Sci Rep. 2018 Jul 5;8:10209. doi: 10.1038/s41598-018-28539-y (PMC6033855; doi:10.1038/s41598-018-28539-y)
Supplement: Supplementary file 1 — Dataset S1 [file 41598_2018_28539_MOESM1_ESM.xls]

## Sheet: Hoja1
Summary Statistic	Weight
SegS_Af_CGI_m	1.646
Sing_Af_CGI_m	0.252618
Dupl_Af_CGI_m	0.108279
TajD_Af_CGI_m	0.190293
SegS_Eu_CGI_m	0.0968659
Sing_Eu_CGI_m	0.239623
Dupl_Eu_CGI_m	0.758687
TajD_Eu_CGI_m	2.45109
SegS_As_CGI_m	0.123352
Sing_As_CGI_m	0.120248
Dupl_As_CGI_m	0.551018
TajD_As_CGI_m	0.0657195
FST_AfEu_CGI_m	0.248171
FST_AfAs_CGI_m	0.580011
FST_EuAs_CGI_m	0.254708
Nb_diff_hap_Af_CGI_m	0.27894
Mode_hap_Af_CGI_m	0.717238
Nb_diff_hap_Eu_CGI_m	0.117596
Mode_hap_Eu_CGI_m	0.173256
Nb_diff_hap_As_CGI_m	0.147291
Mode_hap_As_CGI_m	0.277439
Nb_shared_hap_AfEu_CGI_m	0.128191
Priv_hap_Af1_CGI_m	0.233846
Priv_hap_Eu1_CGI_m	0.124358
Nb_shared_hap_AfAs_CGI_m	0.168542
Priv_hap_Af2_CGI_m	0.130325
Priv_hap_As1_CGI_m	0.089898
Nb_shared_hap_EuAs_CGI_m	0.175057
Priv_hap_Eu2_CGI_m	0.123111
Priv_hap_As2_CGI_m	0.494634
SegS_Af_ASC_m	0.493764
Sing_Af_ASC_m	0.560507
Dupl_Af_ASC_m	0.149967
Pi_Af_ASC_m	0.265317
TajD_Af_ASC_m	0.179744
SegS_Eu_ASC_m	0.558305
Sing_Eu_ASC_m	0.861664
Dupl_Eu_ASC_m	0.256333
Pi_Eu_ASC_m	0.225235
TajD_Eu_ASC_m	0.360883
SegS_As_ASC_m	0.104415
Sing_As_ASC_m	0.109105
Dupl_As_ASC_m	0.435097
Pi_As_ASC_m	0.788077
TajD_As_ASC_m	0.308211
FST_AfEu_ASC_m	0.177385
FST_AfAs_ASC_m	0.583522
FST_EuAs_ASC_m	0.367567
Nb_diff_hap_Af_ASC_m	0.426344
Mode_hap_Af_ASC_m	1.08253
Nb_diff_hap_Eu_ASC_m	1.21499
Mode_hap_Eu_ASC_m	0.493163
Nb_diff_hap_As_ASC_m	0.278305
Mode_hap_As_ASC_m	0.687386
Nb_shared_hap_AfEu_ASC_m	0.338022
Priv_hap_Af1_ASC_m	0.721717
Priv_hap_Eu1_ASC_m	0.381334
Nb_shared_hap_AfAs_ASC_m	0.709629
Priv_hap_Af2_ASC_m	0.214838
Priv_hap_As1_ASC_m	0.481334
Nb_shared_hap_EuAs_ASC_m	0.293921
Priv_hap_Eu2_ASC_m	0.70579
Priv_hap_As2_ASC_m	0.467776
SegS_Af_CGI_sd	0.566472
Sing_Af_CGI_sd	0.487751
Dupl_Af_CGI_sd	0.362577
TajD_Af_CGI_sd	0.833004
SegS_Eu_CGI_sd	0.319167
Sing_Eu_CGI_sd	0.698204
Dupl_Eu_CGI_sd	0.289329
TajD_Eu_CGI_sd	0.53555
SegS_As_CGI_sd	0.711369
Sing_As_CGI_sd	0.764068
Dupl_As_CGI_sd	0.862097
TajD_As_CGI_sd	0.519216
FST_AfEu_CGI_sd	0.176987
FST_AfAs_CGI_sd	0.365079
FST_EuAs_CGI_sd	0.421162
Nb_diff_hap_Af_CGI_sd	0.76758
Mode_hap_Af_CGI_sd	0.318326
Nb_diff_hap_Eu_CGI_sd	0.574121
Mode_hap_Eu_CGI_sd	0.520423
Nb_diff_hap_As_CGI_sd	0.428349
Mode_hap_As_CGI_sd	0.403856
Nb_shared_hap_AfEu_CGI_sd	0.133336
Priv_hap_Af1_CGI_sd	1.28141
Priv_hap_Eu1_CGI_sd	0.372726
Nb_shared_hap_AfAs_CGI_sd	0.181621
Priv_hap_Af2_CGI_sd	0.518336
Priv_hap_As1_CGI_sd	0.703534
Nb_shared_hap_EuAs_CGI_sd	0.167091
Priv_hap_Eu2_CGI_sd	0.737754
Priv_hap_As2_CGI_sd	0.268785
SegS_Af_ASC_sd	0.341221
Sing_Af_ASC_sd	0.515467
Dupl_Af_ASC_sd	0.969951
Pi_Af_ASC_sd	1.18917
TajD_Af_ASC_sd	0.707096
SegS_Eu_ASC_sd	2.08819
Sing_Eu_ASC_sd	0.749201
Dupl_Eu_ASC_sd	0.490222
Pi_Eu_ASC_sd	0.564604
TajD_Eu_ASC_sd	0.832075
SegS_As_ASC_sd	0.50609
Sing_As_ASC_sd	0.413003
Dupl_As_ASC_sd	0.403482
Pi_As_ASC_sd	0.683951
TajD_As_ASC_sd	0.779042
FST_AfEu_ASC_sd	0.433127
FST_AfAs_ASC_sd	1.16406
FST_EuAs_ASC_sd	1.02665
Nb_diff_hap_Af_ASC_sd	2.80145
Mode_hap_Af_ASC_sd	0.539888
Nb_diff_hap_Eu_ASC_sd	1.14379
Mode_hap_Eu_ASC_sd	0.68488
Nb_diff_hap_As_ASC_sd	0.974638
Mode_hap_As_ASC_sd	0.344994
Nb_shared_hap_AfEu_ASC_sd	2.40768
Priv_hap_Af1_ASC_sd	0.550557
Priv_hap_Eu1_ASC_sd	0.936208
Nb_shared_hap_AfAs_ASC_sd	0.779511
Priv_hap_Af2_ASC_sd	0.352195
Priv_hap_As1_ASC_sd	0.185163
Nb_shared_hap_EuAs_ASC_sd	2.07461
Priv_hap_Eu2_ASC_sd	0.421042
Priv_hap_As2_ASC_sd	0.0672772
