# Supplementary material for: Modeling SNP array ascertainment with Approximate Bayesian Computation for demographic inference
Source: Sci Rep. 2018 Jul 5;8:10209. doi: 10.1038/s41598-018-28539-y (PMC6033855; doi:10.1038/s41598-018-28539-y)
Supplement: Supplementary file 2 — Dataset S2 [file 41598_2018_28539_MOESM2_ESM.xls]

## Sheet: Hoja1
Summary statistics	Weight
SegS_Af_CGI_m	1.03247
Sing_Af_CGI_m	0.5121
Dupl_Af_CGI_m	0.107583
TajD_Af_CGI_m	0.235756
SegS_Eu_CGI_m	0.132635
Sing_Eu_CGI_m	0.180325
Dupl_Eu_CGI_m	0.0648132
TajD_Eu_CGI_m	0.187754
SegS_As_CGI_m	0.0542491
Sing_As_CGI_m	0.378039
Dupl_As_CGI_m	2.02944
TajD_As_CGI_m	0.51456
FST_AfEu_CGI_m	0.174726
FST_AfAs_CGI_m	0.268779
FST_EuAs_CGI_m	0.452878
Nb_diff_hap_Af_CGI_m	0.288181
Mode_hap_Af_CGI_m	0.0676493
Nb_diff_hap_Eu_CGI_m	0.123315
Mode_hap_Eu_CGI_m	0.304409
Nb_diff_hap_As_CGI_m	0.219395
Mode_hap_As_CGI_m	0.157502
Nb_shared_hap_AfEu_CGI_m	0.0733575
Priv_hap_Af1_CGI_m	0.167051
Priv_hap_Eu1_CGI_m	0.162381
Nb_shared_hap_AfAs_CGI_m	0.100268
Priv_hap_Af2_CGI_m	0.0673903
Priv_hap_As1_CGI_m	0.936181
Nb_shared_hap_EuAs_CGI_m	0.340296
Priv_hap_Eu2_CGI_m	0.185245
Priv_hap_As2_CGI_m	0.420074
SegS_Af_ASC_m	0.320409
Sing_Af_ASC_m	0.0990288
Dupl_Af_ASC_m	0.10791
Pi_Af_ASC_m	0.117678
TajD_Af_ASC_m	0.157558
SegS_Eu_ASC_m	0.181357
Sing_Eu_ASC_m	0.0839031
Dupl_Eu_ASC_m	0.122685
Pi_Eu_ASC_m	0.169882
TajD_Eu_ASC_m	0.173883
SegS_As_ASC_m	0.244198
Sing_As_ASC_m	0.117994
Dupl_As_ASC_m	0.194387
Pi_As_ASC_m	0.493386
TajD_As_ASC_m	0.139784
SegS_Nat_ASC_m	0.13976
Sing_Nat_ASC_m	0.106802
Dupl_Nat_ASC_m	0.0875982
Pi_Nat_ASC_m	0.106127
TajD_Nat_ASC_m	0.0547202
SegS_Ibs_ASC_m	0.168118
Sing_Ibs_ASC_m	0.11696
Dupl_Ibs_ASC_m	0.213218
Pi_Ibs_ASC_m	0.133496
TajD_Ibs_ASC_m	0.169741
SegS_Mex_ASC_m	0.196511
Sing_Mex_ASC_m	0.28564
Dupl_Mex_ASC_m	0.166012
Pi_Mex_ASC_m	0.176274
TajD_Mex_ASC_m	0.359495
FST_AfEu_ASC_m	0.131115
FST_AfAs_ASC_m	0.0720794
FST_EuAs_ASC_m	0.371986
FST_NatIbs_ASC_m	0.224688
FST_NatMex_ASC_m	0.429991
FST_IbsMex_ASC_m	0.160683
Nb_diff_hap_Af_ASC_m	0.1573
Mode_hap_Af_ASC_m	0.113389
Nb_diff_hap_Eu_ASC_m	0.119368
Mode_hap_Eu_ASC_m	0.16544
Nb_diff_hap_As_ASC_m	0.162031
Mode_hap_As_ASC_m	0.264609
Nb_diff_hap_Nat_ASC_m	0.159262
Mode_hap_Nat_ASC_m	0.292648
Nb_diff_hap_Ibs_ASC_m	0.431602
Mode_hap_Ibs_ASC_m	0.411457
Nb_diff_hap_Mex_ASC_m	0.198429
Mode_hap_Mex_ASC_m	0.543426
Nb_shared_hap_AfEu_ASC_m	0.162036
Priv_hap_Af1_ASC_m	0.111863
Priv_hap_Eu1_ASC_m	0.701662
Nb_shared_hap_AfAs_ASC_m	0.214834
Priv_hap_Af2_ASC_m	0.162572
Priv_hap_As1_ASC_m	0.391902
Nb_shared_hap_EuAs_ASC_m	0.179872
Priv_hap_Eu2_ASC_m	0.477436
Priv_hap_As2_ASC_m	0.230612
Nb_shared_hap_NatIbs_ASC_m	0.112274
Priv_hap_Nat1_ASC_m	0.311712
Priv_hap_Ibs1_ASC_m	0.480058
Nb_shared_hap_NatMex_ASC_m	0.409526
Priv_hap_Nat2_ASC_m	0.287165
Priv_hap_Mex1_ASC_m	0.140321
Nb_shared_hap_IbsMex_ASC_m	0.333559
Priv_hap_Ibs2_ASC_m	0.191163
Priv_hap_Mex2_ASC_m	0.412052
SegS_Af_CGI_sd	0.369638
Sing_Af_CGI_sd	0.185952
Dupl_Af_CGI_sd	0.417096
TajD_Af_CGI_sd	0.28478
SegS_Eu_CGI_sd	0.496257
Sing_Eu_CGI_sd	0.493792
Dupl_Eu_CGI_sd	0.295759
TajD_Eu_CGI_sd	0.205733
SegS_As_CGI_sd	0.754094
Sing_As_CGI_sd	0.46359
Dupl_As_CGI_sd	0.285995
TajD_As_CGI_sd	0.307772
FST_AfEu_CGI_sd	0.233595
FST_AfAs_CGI_sd	0.761823
FST_EuAs_CGI_sd	0.250443
Nb_diff_hap_Af_CGI_sd	0.492717
Mode_hap_Af_CGI_sd	0.334424
Nb_diff_hap_Eu_CGI_sd	0.198764
Mode_hap_Eu_CGI_sd	0.443587
Nb_diff_hap_As_CGI_sd	0.204452
Mode_hap_As_CGI_sd	0.194294
Nb_shared_hap_AfEu_CGI_sd	0.161752
Priv_hap_Af1_CGI_sd	0.361063
Priv_hap_Eu1_CGI_sd	0.240126
Nb_shared_hap_AfAs_CGI_sd	0.250666
Priv_hap_Af2_CGI_sd	0.156349
Priv_hap_As1_CGI_sd	0.285771
Nb_shared_hap_EuAs_CGI_sd	0.309861
Priv_hap_Eu2_CGI_sd	0.542686
Priv_hap_As2_CGI_sd	0.499809
SegS_Af_ASC_sd	0.217562
Sing_Af_ASC_sd	0.546545
Dupl_Af_ASC_sd	0.167407
Pi_Af_ASC_sd	0.354439
TajD_Af_ASC_sd	0.158093
SegS_Eu_ASC_sd	0.15331
Sing_Eu_ASC_sd	0.407542
Dupl_Eu_ASC_sd	0.396861
Pi_Eu_ASC_sd	0.537293
TajD_Eu_ASC_sd	0.43186
SegS_As_ASC_sd	0.199605
Sing_As_ASC_sd	0.290921
Dupl_As_ASC_sd	0.262233
Pi_As_ASC_sd	0.204946
TajD_As_ASC_sd	0.221717
SegS_Nat_ASC_sd	0.203345
Sing_Nat_ASC_sd	0.178158
Dupl_Nat_ASC_sd	0.602213
Pi_Nat_ASC_sd	1.44988
TajD_Nat_ASC_sd	0.290789
SegS_Ibs_ASC_sd	0.82108
Sing_Ibs_ASC_sd	0.31037
Dupl_Ibs_ASC_sd	0.544234
Pi_Ibs_ASC_sd	0.744565
TajD_Ibs_ASC_sd	1.74694
SegS_Mex_ASC_sd	0.639017
Sing_Mex_ASC_sd	0.236044
Dupl_Mex_ASC_sd	0.533364
Pi_Mex_ASC_sd	0.380151
TajD_Mex_ASC_sd	0.829636
FST_AfEu_ASC_sd	0.62227
FST_AfAs_ASC_sd	0.598349
FST_EuAs_ASC_sd	0.458109
FST_NatIbs_ASC_sd	1.10494
FST_NatMex_ASC_sd	0.486094
FST_IbsMex_ASC_sd	0.403741
Nb_diff_hap_Af_ASC_sd	0.370307
Mode_hap_Af_ASC_sd	0.284315
Nb_diff_hap_Eu_ASC_sd	0.682636
Mode_hap_Eu_ASC_sd	0.32204
Nb_diff_hap_As_ASC_sd	0.279322
Mode_hap_As_ASC_sd	0.354889
Nb_diff_hap_Nat_ASC_sd	0.362642
Mode_hap_Nat_ASC_sd	0.435028
Nb_diff_hap_Ibs_ASC_sd	0.295891
Mode_hap_Ibs_ASC_sd	0.426171
Nb_diff_hap_Mex_ASC_sd	1.81348
Mode_hap_Mex_ASC_sd	1.45501
Nb_shared_hap_AfEu_ASC_sd	0.263758
Priv_hap_Af1_ASC_sd	0.678481
Priv_hap_Eu1_ASC_sd	1.00552
Nb_shared_hap_AfAs_ASC_sd	0.410033
Priv_hap_Af2_ASC_sd	0.493346
Priv_hap_As1_ASC_sd	0.510732
Nb_shared_hap_EuAs_ASC_sd	0.222445
Priv_hap_Eu2_ASC_sd	0.426718
Priv_hap_As2_ASC_sd	0.381356
Nb_shared_hap_NatIbs_ASC_sd	0.841138
Priv_hap_Nat1_ASC_sd	0.519894
Priv_hap_Ibs1_ASC_sd	0.356985
Nb_shared_hap_NatMex_ASC_sd	0.289486
Priv_hap_Nat2_ASC_sd	0.653414
Priv_hap_Mex1_ASC_sd	0.584326
Nb_shared_hap_IbsMex_ASC_sd	2.02208
Priv_hap_Ibs2_ASC_sd	0.361991
Priv_hap_Mex2_ASC_sd	0.275456
