# Supplementary material for: Modeling SNP array ascertainment with Approximate Bayesian Computation for demographic inference
Source: Sci Rep. 2018 Jul 5;8:10209. doi: 10.1038/s41598-018-28539-y (PMC6033855; doi:10.1038/s41598-018-28539-y)
Supplement: Supplementary file 3 — Dataset S3 [file 41598_2018_28539_MOESM3_ESM.xls]

## Sheet: Hoja1
SS	PLS1	PLS2	PLS3	PLS4	PLS5	PLS6	PLS7	PLS8	PLS9	PLS10	PLS11	PLS12	PLS13	PLS14	PLS15	PLS16	PLS17	PLS18	PLS19	PLS20	PLS21	PLS22	PLS23	PLS24	PLS25	PLS26	PLS27	PLS28	PLS29	PLS30	PLS31	PLS32	PLS33	PLS34	PLS35	PLS36	PLS37	PLS38	PLS39	PLS40	PLS41	PLS42	PLS43	PLS44	PLS45	PLS46	PLS47	PLS48	PLS49
SegS_Af_CGI_m	-0.136795	0.0498983	-0.0171915	0.00166208	0.00672628	-0.016657	-0.0682135	-0.0163524	0.0367096	-0.00755803	0.0344066	-0.0103654	0.0502385	-0.0147906	-0.0303095	-0.0530194	-0.0111393	-0.0158141	0.0197916	-0.0170438	0.0273255	-0.00205572	-0.0242589	0.00367525	0.000828421	0.00232601	0.0106289	0.0182169	-0.0120599	0.0427575	-0.0167887	0.0791285	-0.0115536	0.0387248	-0.0293106	0.0720656	0.043507	0.0129662	0.0272022	0.0634255	0.0231764	8.82e-05	-0.00815138	-0.0148779	-0.0258861	-0.0290272	0.0786209	0.0231005	0.0101402
Sing_Af_CGI_m	-0.134023	0.0462926	-0.00671238	0.00342057	0.0062743	-0.000887152	-0.112282	0.0967673	0.0407419	-0.0166523	0.0695711	-0.00255875	0.0614603	-0.0549418	-0.0110593	-0.0557383	0.0431228	-0.039489	0.0344315	0.0149986	0.0438579	-0.00968182	-0.010326	-0.0227514	-0.0219877	-0.0272102	0.0299383	-0.00273332	-0.00549231	0.0423678	-0.0141801	0.0328747	0.00796245	0.0333989	-0.028471	0.0425308	-0.00772324	0.0116355	-0.0129908	0.0402445	0.0418531	-0.0333713	-0.0739364	-0.0448423	-0.0203511	-0.00251768	0.0717473	0.0303968	-0.0158989
Dupl_Af_CGI_m	-0.136014	0.0506239	-0.0167046	0.00334368	0.00839425	-0.0212671	-0.0736381	-0.0220784	0.0232555	-0.00249043	0.0170079	-0.0187842	0.0345859	0.0449368	-0.0762611	-0.0540066	-0.045279	0.0191456	0.0280658	-0.0394573	0.0131286	-0.00375978	-0.07499	0.0573389	0.0481504	0.0314356	0.00233934	0.0579338	-0.0244088	0.041325	-0.0032295	0.11674	-0.0147081	0.0546369	-0.0369329	0.0798253	0.0405827	0.00446988	0.0356159	0.0919537	0.00331185	-0.0142784	-0.00571655	-0.0134874	-0.0340847	-0.0356541	0.0759677	0.0528643	0.0331322
TajD_Af_CGI_m	-0.0819682	0.0427708	-0.0593565	-0.0079226	0.00413978	-0.0814211	0.154808	-0.487347	-0.0222901	0.047003	-0.162608	-0.0446081	-0.0309777	0.205029	-0.117834	-0.0184843	-0.234274	0.0303863	-0.0525009	-0.0317703	0.03839	-0.0568161	0.0258358	-0.0611296	-0.104678	-0.0508452	0.0274478	-0.102289	-0.066141	0.0545472	0.117584	-0.0151218	-0.0511423	-0.0127167	0.103171	-0.0679046	-0.120921	0.055358	0.0269543	-0.068307	-0.0191523	0.0495	0.085043	0.263849	0.124265	-0.102705	0.0171657	-0.0681868	0.0803636
SegS_Eu_CGI_m	-0.137463	0.00711695	-0.0232155	0.0531894	-0.00912617	-0.0618335	-0.0199961	-0.0837277	0.00823408	-0.0314561	-0.0405819	-0.012971	-0.010555	-0.00458221	0.0418294	-0.0563691	0.09113	0.0297129	0.0569566	0.0128549	-0.000294157	-0.00291268	-0.0864441	0.017081	0.0164482	0.0402721	-0.053464	-0.000967115	0.00654732	0.164349	0.108499	0.00282586	-0.0625428	-0.00597232	-0.000796978	-0.0394347	-0.038532	0.0234175	-0.0586725	0.0480023	-0.0272828	0.0159723	0.007805	0.000639099	-0.0860918	-0.0226588	0.00253542	-0.0701528	-0.111581
Sing_Eu_CGI_m	-0.108131	-0.0475854	-0.0352258	0.146728	-0.0232145	-0.106853	0.0100579	0.0196102	-0.0201027	-0.0706828	-0.159078	-0.0222107	0.0119127	0.120953	0.0269191	-0.0517375	0.11048	-0.0208679	0.112363	0.0870954	0.156987	-0.00909245	-0.0991135	-0.0247359	-0.0111115	0.0850128	-0.0312276	0.0237546	-0.0907916	0.139829	0.149985	-0.139493	-0.0456537	0.099284	-0.0188503	-0.201632	-0.353756	0.16753	-0.148356	-0.0618071	-0.0486243	-0.0415399	0.0320163	-0.0154543	0.0349029	0.0149575	-0.0639235	-0.111921	-0.209421
Dupl_Eu_CGI_m	-0.13604	-0.000176258	-0.0121271	0.0513326	-0.0126089	-0.071224	-0.0411074	-0.093435	-0.0361968	0.00285842	-0.0311808	0.00257242	-0.0774222	-0.0221575	0.0243024	-0.0611186	0.101316	0.0365171	0.0539976	0.00110998	-0.0500043	-0.0599551	-0.113953	-0.0157047	0.025894	-0.0362006	-0.0636914	-0.0249174	0.0332448	0.148173	0.203706	0.0183037	-0.0449098	-0.154243	0.0386325	-0.0328398	0.0132438	-0.108381	-0.103903	0.0524832	-0.0208176	-0.00398205	-0.25462	0.0380271	0.038055	-0.00985379	-0.0777078	0.180913	-0.0127778
TajD_Eu_CGI_m	-0.103904	0.0897944	0.000962906	-0.116752	0.0164708	0.0178524	-0.0778246	-0.159499	-0.0459617	0.0888326	0.0843861	-0.0596549	-0.0606402	-0.104522	-0.0952618	-0.00638455	0.0082691	0.0550743	-0.0184172	0.0689211	-0.1917	-0.146461	0.0460948	0.082919	-0.0196964	-0.0933437	0.051713	0.00356718	-0.0317983	-0.0671808	-0.0173959	0.0486681	0.172347	-0.00964697	0.0263802	0.0330698	-0.124637	-0.174164	0.0216036	-0.0715884	0.0247934	-0.0504138	-0.144443	0.0657483	-0.0317629	0.057956	-0.265268	-0.164636	0.172618
SegS_As_CGI_m	-0.137849	0.0207609	-0.00222561	-0.0180047	0.0441171	-0.0660732	-0.0239611	-0.0984958	0.0203746	0.0348092	-0.00790682	-0.0258259	-0.0160439	-0.041277	0.00837729	-0.0550746	0.0650856	0.0415712	0.0215362	-0.00289245	0.00698153	-0.0027961	-0.0382268	0.0334751	-0.0445357	0.0132325	-0.0157346	-0.0111358	-0.0345243	0.0613197	0.0659881	0.134019	0.0435979	0.0337316	0.0137241	-0.00586262	0.0308914	-0.0261478	0.0465269	0.00915824	0.00784145	-0.0701536	0.0414611	-0.122768	-0.0878201	0.0371166	-0.0631515	0.0245962	0.0409746
Sing_As_CGI_m	-0.131409	0.00146277	0.0133349	-0.0295904	0.0877187	-0.104759	-0.0210031	-0.059577	0.00924795	0.095838	-0.0625179	-0.0383862	-0.0386261	0.012166	0.0019291	-0.0731247	0.115523	0.021515	0.0405055	0.0104822	0.0229106	-0.0741175	-0.0475316	0.0395733	-0.091456	0.0184299	-0.00754796	0.0156175	-0.0447598	0.039436	0.172929	0.154364	0.0992322	0.0412446	0.0228347	-0.089999	-0.0650684	-0.0279797	0.0041956	-0.0246254	0.00270035	-0.141301	0.0328481	-0.174813	-0.033091	0.0930335	-0.160597	0.02139	0.0152781
Dupl_As_CGI_m	-0.138309	0.0268139	-0.00703856	-0.012846	0.024439	-0.0506827	-0.032241	-0.115556	0.00626367	-0.00356594	0.0112153	-0.0170516	-0.00779154	-0.0611665	0.00291233	-0.0425889	0.0461365	0.0613221	0.00903764	0.00620955	0.00470329	0.0268737	-0.042514	0.0103553	-0.00380571	0.0288907	-0.00711797	-0.0534311	-0.0379201	0.0760401	0.00118405	0.0958343	0.0111172	0.0533006	0.0270613	0.0186185	0.0483563	-0.0232173	0.0643018	0.00920917	0.0111366	-0.0414751	-0.00741133	-0.110777	-0.0871612	0.0131107	-0.0161929	0.0932265	0.073062
TajD_As_CGI_m	-0.106902	0.0730286	-0.0537148	0.0311007	-0.122519	0.0603771	-0.0644921	-0.163927	-0.0655896	-0.16229	0.0739858	-0.0144551	-0.0468176	-0.111876	-0.0646381	0.0317418	-0.0507228	0.114128	0.0220983	0.153148	0.0446219	0.17145	-0.0146669	0.0695568	0.106439	-0.0727493	-0.0214618	-0.130448	-0.0723992	0.066075	-0.158161	-0.176149	-0.0447991	0.0298354	-0.00253691	0.0414009	-0.183431	0.011687	0.0198014	-0.0567014	-0.0154181	0.0516616	-0.150234	0.16503	-0.0823151	-0.0321234	-0.0811214	-0.120625	0.0859136
FST_AfEu_CGI_m	0.0729968	0.125042	-0.117508	-0.0960884	0.062602	-0.0747278	0.0452933	-0.0438572	0.0268327	0.0416519	0.0345503	-0.0244364	0.0943223	-0.0373378	0.0284491	0.101942	0.0761555	0.0672452	-0.0256907	-0.051929	-0.00530204	0.0193263	-0.0530827	0.000796717	-0.0238947	-0.00741793	0.0744699	0.0249241	0.0279315	-0.057596	-0.0607312	0.00346563	0.0111621	-0.0236031	0.0393022	-0.0632999	-0.126399	-0.00620989	-0.0333511	-0.0074147	0.067157	0.0215357	0.00533967	0.00927164	0.0653329	-0.011716	-0.0372636	-0.0823007	0.0123866
FST_AfAs_CGI_m	0.0710616	0.113109	-0.167889	0.0549889	-0.0801223	-0.043292	0.0462913	-0.048944	0.00077721	-0.0396908	0.00978778	0.0225859	0.0196992	-0.0944973	-0.0163451	0.0625024	-0.00514617	-0.100618	0.0549075	-0.173683	0.0343799	0.0483047	-0.0992042	-0.0611549	0.0132845	-0.0296317	0.0158514	-0.0246364	0.0827148	0.0030715	0.0139633	-0.0737285	-0.0298226	-0.0532521	-0.00575578	-0.0775219	-0.0536701	-0.00600898	-0.119178	-0.00618745	0.0597886	0.0608105	0.024759	-0.154899	0.191664	0.0822424	-0.0592107	-0.00907155	-0.0676952
FST_EuAs_CGI_m	0.00761514	0.0896738	0.12767	-0.093043	-0.250288	-0.0723625	0.000323213	-0.00261149	-0.0135831	-0.00283769	0.0175691	0.0286147	-0.0883138	-0.0396678	-0.0345124	0.0445552	0.0812835	0.16147	-0.0464714	-0.00569549	0.12825	-0.0644295	-0.0895645	-0.160328	-0.0297413	0.0894835	0.0403531	0.0954891	0.00821337	0.0159851	0.066889	0.00427578	0.0330172	-0.0893304	-0.0078437	0.0222803	0.107895	0.0545171	-0.0143967	-0.0151017	-0.0158663	-0.0505782	0.00359434	0.00109226	0.00733677	-0.0299336	-0.00716728	0.0249159	-0.0701997
Nb_diff_hap_Af_CGI_m	-0.13189	0.0422493	0.000345298	0.00139905	0.0046201	0.0168555	-0.113054	0.138999	0.0638332	-0.0315852	0.117929	0.0144345	0.0767688	-0.132755	0.0317285	-0.0267267	0.00297698	-0.0508743	-0.0206576	-0.0164225	0.0193074	0.0349057	0.0576621	-0.0638879	-0.0608244	-0.0388076	0.03173	-0.00475017	-0.00307538	0.0288791	0.00648001	-0.0391698	-0.0192738	-0.0103209	0.0118798	0.0440379	-0.0244195	0.0641483	-0.00994045	0.0256781	-0.00825659	-0.0146436	0.0342833	0.060715	0.0251499	-0.0510343	-0.0146626	-0.0635622	-0.0169667
Mode_hap_Af_CGI_m	0.134075	-0.0428947	0.000906045	-0.00066655	-0.00506774	-0.0149253	0.0955537	-0.0995924	-0.0663317	0.032891	-0.119961	-0.012695	-0.0661678	0.0912457	-0.000547847	0.0180506	0.0754363	0.0203062	0.0495253	0.0590615	0.0075423	-0.0534836	-0.0331797	0.0310657	0.038618	0.00569155	-0.0118362	-0.0298243	0.0227834	-0.0106675	-0.0331604	0.0429593	0.028759	0.022333	-0.0199116	-0.0521843	0.0489852	-0.0821046	0.00697272	-0.040182	0.0602	0.0301974	-0.0877394	-0.139913	-0.0514983	0.0938181	0.0518116	0.0591801	-0.0163198
Nb_diff_hap_Eu_CGI_m	-0.0600006	-0.105543	-0.0231499	0.193168	-0.0480127	-0.105523	0.0894819	0.0560546	0.0448842	-0.0947706	-0.00124892	0.0178217	0.00500469	0.00627616	0.0332651	-0.0179937	-0.0683386	-0.0527862	0.0211286	-0.115285	0.127497	0.0618164	0.0288659	-0.0725316	-0.0770112	0.0340289	-0.00553855	0.00458765	-0.12027	-0.013125	-0.0986941	0.0199986	0.0173186	0.105093	-0.0321765	-0.105518	0.00165996	-0.0149128	0.0537718	-0.022437	0.0125465	0.00788711	0.0956213	-0.0235599	-0.122124	0.0313188	-0.00325027	0.107252	0.107369
Mode_hap_Eu_CGI_m	0.0750993	0.109442	0.00499594	-0.166921	0.0516984	0.100137	-0.064247	0.00297505	0.00270935	0.0663783	-0.0895513	-0.0374996	0.10379	0.0671122	-0.0444012	0.0250687	0.0478366	0.0189642	-0.0097916	0.137638	0.0284956	-0.0193334	0.0304005	0.0679811	0.0731647	-0.01264	0.0336673	-0.00903894	0.0616085	-0.0569123	-0.0462907	0.0312376	-0.0410963	0.12651	-0.0148685	0.0513875	0.0144308	0.0941291	0.0266102	0.0447051	-0.035532	-0.0680176	0.103265	-0.0896868	0.0695213	0.0303951	-0.0504241	-0.122001	-0.0593607
Nb_diff_hap_As_CGI_m	-0.0606551	-0.0853445	0.0814558	-0.0810628	0.193677	-0.175497	0.0748855	0.0316172	0.0333768	0.0794902	0.0658033	-0.0137248	0.119086	0.0462048	0.105888	0.057562	-0.0720664	-0.012584	0.00832734	-0.0526959	-0.000100414	-0.0370513	0.0752073	-0.00362675	0.00359569	-0.0019038	-0.0385561	-0.0157852	0.0898687	-0.00235951	0.124439	-0.0635108	0.142746	0.114687	-0.0781198	-0.0301138	0.130132	-0.105126	-0.0641463	0.0441537	0.0283122	0.0264922	-0.0749422	-0.0295314	-0.0401787	0.0814008	0.0374419	-0.0395433	0.0264391
Mode_hap_As_CGI_m	0.0676203	0.0884253	-0.0810061	0.0814914	-0.185555	0.164563	-0.0652659	-0.00761923	-0.024036	-0.0547393	-0.0952534	0.00385478	-0.0340726	-0.00519452	-0.100494	-0.0414987	0.0301386	-0.074777	0.024048	0.034148	-0.014265	-0.0265274	-0.0466816	-0.00255991	0.0363015	-0.0233106	0.0325273	0.0340566	-0.020873	-0.0357775	-0.0843723	0.0665624	-0.131643	-0.0610295	0.00361817	-0.00360561	-0.0838172	0.0107251	0.00157874	0.0744302	-0.04328	0.0603639	0.109565	0.0408693	0.00859874	-0.0500492	-0.0385095	0.0128352	-0.0300074
Nb_shared_hap_AfEu_CGI_m	0.0591738	-0.135259	0.125121	0.0456909	-0.0553301	0.14515	0.0426327	0.00403354	0.0276745	-0.0274798	-0.0720508	0.0185018	0.0434916	-0.109124	0.000707783	-0.0356172	-0.0596457	0.0155474	0.0530534	0.0761585	0.034515	-0.0629891	-0.00991224	0.0199424	0.00417913	-0.00447013	-0.0628162	-0.099401	-0.00382779	0.120285	0.131205	0.0900663	-0.0559127	0.0535931	0.018586	-0.0304489	0.0652315	-0.0116407	0.0829038	0.0278134	-0.0451908	-0.0986242	-0.151309	0.149416	-0.166449	0.0609217	0.0810834	-0.0333793	0.0352103
Priv_hap_Af1_CGI_m	-0.129307	0.0573749	-0.0175965	-0.00520165	0.0120749	-0.00495616	-0.111311	0.128839	0.0528959	-0.0251301	0.119655	0.00647428	0.0656552	-0.114244	0.0291079	-0.0163795	0.0105097	-0.0447579	-0.0299439	-0.0149643	0.00821482	0.034149	0.0516048	-0.0526828	-0.0557724	-0.028497	0.0349134	0.0189965	-0.0126858	0.0155422	-0.0126965	-0.0330126	-0.00257953	-0.00949081	0.0118877	0.0601502	-0.0481869	0.0642305	0.00923572	0.0330452	0.00222962	0.00542747	0.0410905	0.11487	0.0177535	-0.0695129	-0.018505	-0.0721386	0.0182181
Priv_hap_Eu1_CGI_m	-0.0720354	-0.0810355	-0.0520701	0.189098	-0.0374151	-0.142769	0.0834495	0.0556554	0.0353671	-0.0907609	0.030607	0.00783352	0.00725088	-0.00827444	0.0297743	-0.00135683	-0.066063	-0.0452737	0.00870507	-0.133605	0.113471	0.0639341	0.0163162	-0.0660992	-0.0908355	0.0485742	0.00473383	0.0398362	-0.147467	-0.0224241	-0.133972	0.0444821	0.0475257	0.109257	-0.0284041	-0.0720416	-0.0435544	-0.0110073	0.0870114	-0.013947	0.0364803	0.0522542	0.119056	0.0758694	-0.106365	-0.00259413	-0.0203767	0.0875778	0.170007
Nb_shared_hap_AfAs_CGI_m	0.0740586	-0.119454	0.143911	-0.0333161	0.0116786	0.136696	0.0369395	0.0122327	0.0352951	0.0281525	-0.073705	-0.00852903	0.0810914	-0.0997606	0.00913083	-0.0120381	-0.0206061	0.0822591	0.02295	0.128117	0.00752747	-0.0977099	0.00726665	0.0492863	-0.0132475	-0.00702191	-0.0242925	-0.076992	-0.0303379	0.0711929	0.104971	0.14044	-0.0236301	0.0860535	0.0276091	-0.0457771	0.0123413	-0.0073582	0.132625	0.0265145	-0.0378421	-0.114733	-0.122623	0.129832	-0.212725	0.0619681	0.0801519	-0.0316894	0.0978829
Priv_hap_Af2_CGI_m	-0.130693	0.051808	-0.0152003	0.00476115	0.0030123	0.000659192	-0.110072	0.128893	0.0544126	-0.0343245	0.119282	0.0134128	0.0644989	-0.123108	0.0276373	-0.0209596	-0.000550348	-0.0574738	-0.0203313	-0.0256116	0.0185367	0.0429785	0.0488774	-0.0588275	-0.051598	-0.0302452	0.0239885	0.00660319	-0.00432353	0.0309047	0.00010515	-0.0424846	-0.0102264	-0.00312483	0.00921218	0.0607035	-0.0226268	0.0722408	0.00106752	0.0241207	-0.00880025	-0.0191748	0.0331463	0.0884194	0.038043	-0.0548386	-0.030254	-0.0720083	-0.00369026
Priv_hap_As1_CGI_m	-0.0815962	-0.0396354	0.0147786	-0.0687066	0.194818	-0.223011	0.0618775	0.0233165	0.0343573	0.05779	0.118687	-0.00739849	0.0321791	-0.0194176	0.0658293	0.0578354	-0.0662258	0.000877302	0.00412874	-0.0975654	0.0172277	0.0509365	0.021023	0.00201084	-0.00357509	0.0446574	-0.0690049	0.0143582	0.0458489	0.0571464	0.0846037	-0.0765322	0.176255	0.119981	-0.0393796	0.0726219	0.0982243	0.0176081	0.0173162	-0.0347728	0.0439787	-0.0344239	-0.0636288	0.118071	0.109534	0.0492456	-0.0482036	-0.0814112	0.0558265
Nb_shared_hap_EuAs_CGI_m	0.00759256	-0.0634	-0.157407	0.0788481	0.21327	0.17207	-0.0674012	-0.0795463	-0.0547076	-0.0419607	0.0787979	0.0171203	-0.124662	-0.065169	0.00766612	-0.0289335	0.00919485	0.118062	-0.0644815	0.0807823	-0.151745	0.0067662	0.0141801	0.0581174	0.0198112	-0.0688071	0.0120292	-0.0368313	-0.00961034	-0.0170784	0.120332	-0.118556	0.0871827	0.317546	-0.191445	0.00737985	-0.0557696	0.0122176	-0.0335568	-0.0846225	0.192674	0.0272923	0.158489	0.107314	0.05885	-0.0341708	-0.040675	0.12508	0.0892683
Priv_hap_Eu2_CGI_m	-0.0624084	-0.0897834	0.0171817	0.174679	-0.105519	-0.150935	0.108851	0.0781695	0.0696334	-0.0974536	-0.0259649	0.00596471	0.0379319	0.0311777	0.0561234	-0.00941633	-0.0109008	-0.0243562	0.0169894	-0.0851339	0.0636821	0.0639329	0.00404837	-0.0433873	-0.0416357	0.0343616	-0.0259623	0.0195683	-0.0530232	0.0376152	-0.0884204	0.00610568	-0.0515226	-0.0428231	0.0556856	-0.0850959	-0.0287967	-0.0138568	0.0131822	-0.037494	-0.0195986	0.0401283	0.0474138	0.00543805	-0.109169	0.0192564	0.0668764	0.00821853	0.0475288
Priv_hap_As2_CGI_m	-0.0547599	-0.0361746	0.1582	-0.11319	0.0380857	-0.250726	0.112827	0.0833178	0.119904	0.125087	-0.00430674	-0.0164931	-0.033987	-0.00481507	0.00287082	-0.0129004	-0.00564094	-0.0753825	0.0361594	-0.059664	0.00311781	0.0571172	0.042422	0.0403526	0.0170217	0.0143223	-0.0570254	-0.0487423	0.0654476	0.0210184	-0.0298293	0.0509008	-0.00832796	-0.135768	0.132714	-0.0285536	0.00768199	-0.0574258	0.0354667	-0.0650295	-0.0548769	-0.0870064	-0.0494684	0.0998402	0.00158657	0.0379959	-0.0710679	-0.103416	-0.0322265
SegS_Af_ASC_m	-0.129021	0.0250709	0.0520269	0.0119206	0.0146401	0.096847	0.125602	0.0229111	-0.0628505	0.064656	-0.0947943	0.115348	0.0409936	-0.0279847	0.0281477	0.0186667	0.0704737	0.0431806	0.112157	-0.087651	-0.0129514	0.0157069	-0.123317	0.0304605	-0.00830536	-0.0462443	0.0675814	-0.0737311	0.048284	-0.102596	-0.117323	-0.0945746	0.141874	0.0394571	-0.0267907	0.0180842	0.0511576	0.0580928	-0.01331	0.0649669	-0.0445624	-0.0528181	0.0222652	-0.0437668	0.0473738	0.122146	0.0158883	0.0233488	-0.0958259
Sing_Af_ASC_m	-0.0978065	0.00749911	0.162344	0.0766544	0.0554356	0.0897793	-0.0350393	-0.0188477	0.0665125	-0.0800046	0.0510806	-0.259862	-0.0939554	0.0913445	-0.0898196	0.226337	0.112217	-0.121489	-0.0307603	-0.0571528	0.0360274	-0.0384602	-0.206313	-0.0601052	-0.148858	0.0844981	-0.172278	-0.150915	0.0202081	-0.142588	-0.0256809	-0.070205	-0.0251339	-0.0372904	0.0143669	-0.0878374	0.148257	-0.00520946	0.0850522	-0.097669	0.0288189	0.100401	0.0839233	0.105559	0.0884634	0.183605	0.246011	0.0487162	-0.0429306
Dupl_Af_ASC_m	-0.107091	0.0142606	0.142677	0.066675	0.0524016	0.0989726	0.045252	-0.0155561	-0.0171913	-0.0189209	-0.0185787	-0.0511995	-0.0636804	0.0544994	-0.109029	0.301349	0.190294	-0.045679	0.0941947	-0.197639	-0.0250011	0.108534	0.145879	0.0661572	0.0993493	-0.0261794	0.212322	0.140265	-0.0380291	0.229546	0.0414581	0.147385	0.0678325	-0.0235467	-0.0117892	0.0272425	0.0381845	-0.0853195	0.0306359	-0.0869018	-0.0813756	0.0559114	0.185077	0.0658234	0.0527274	0.0253874	-0.126349	0.202019	-0.239106
Pi_Af_ASC_m	-0.125527	0.0283724	0.0146537	-0.0120226	-0.000457236	0.111274	0.173404	0.0428539	-0.0472497	0.0727704	-0.0660646	0.19226	0.0511243	0.00346214	0.0442127	-0.0577844	-0.0183723	0.042225	0.0299503	-0.0126018	-0.0297429	0.0120919	-0.0736898	0.0100949	-0.00510103	-0.0201105	0.0152172	-0.0413594	0.0653619	-0.0957558	-0.0843771	-0.0516993	0.0629101	0.0331606	-0.0203855	0.000157118	0.0804563	0.0614448	0.039179	0.0661992	0.0192499	-0.0323583	-0.0141778	-0.00852657	-0.0337072	0.0309607	0.0301881	0.00935122	-0.0688391
TajD_Af_ASC_m	-0.0660133	0.0311883	-0.124523	-0.0859697	-0.0488568	0.0897708	0.266303	0.0721746	-0.0240788	0.0905828	0.0241668	0.391394	0.0968562	0.0632898	0.11215	-0.271456	-0.297008	0.0186611	-0.207328	0.181467	-0.0330407	-0.0162052	0.102589	-0.123833	-0.0782653	0.0693011	-0.150578	0.0487586	0.0983506	0.00664122	0.00169859	0.113643	-0.335589	0.0124391	-0.0643672	0.177149	-0.197507	-0.0285818	-0.0634089	0.151606	0.39039	-0.226512	-0.122397	0.0260081	-0.112212	0.0679788	0.0423723	-0.0497537	0.184344
SegS_Eu_ASC_m	-0.0664977	-0.143858	-0.0964855	-0.0250343	-0.104046	0.0410905	-0.0320213	-0.00888232	-0.0188206	0.159067	0.0301297	-0.0815237	-0.000982839	-0.0241756	-0.0918794	-0.00472117	0.049862	-0.0528	-0.0213337	-0.0645799	0.00330484	0.0259128	0.00419827	-0.0299906	0.0117322	0.0457243	0.0276004	0.0483044	0.190003	-0.0342659	0.0250459	-0.00781122	0.0239945	-0.0439791	-0.00993205	-0.147074	0.080306	0.13439	0.0254264	-0.0516243	0.0438881	-0.0881547	0.121551	-0.0102466	0.0389563	-0.0225154	0.0699108	0.0743556	0.023304
Sing_Eu_ASC_m	-0.0214088	-0.145393	-0.00386449	0.0550555	-0.054416	-0.0209771	-0.220944	-0.118287	0.155194	0.0798239	-0.0697017	0.247012	-0.070744	0.0941207	0.212189	0.102496	-0.178695	-0.025769	0.165303	0.23951	-0.0619844	0.167009	-0.159399	-0.0834923	-0.000933803	0.115491	0.11419	0.0715813	0.0816436	-0.00427782	0.134914	-0.0717581	0.182819	-0.163724	-0.0614852	-0.0872064	0.001942	0.122775	0.110159	0.0960385	0.207539	-0.0340904	0.0112483	0.00215377	-0.00784071	-0.025901	0.27562	-0.15332	0.196289
Dupl_Eu_ASC_m	-0.0293833	-0.158493	-0.0451315	0.030653	-0.0672705	0.00346752	-0.164553	-0.0689868	0.0609399	0.184674	-0.0449629	0.183547	0.0331427	0.0720378	0.0120978	0.0707649	0.172847	0.00585603	-0.0845549	-0.0796054	0.150933	0.0849374	-0.00401955	-0.0699926	0.254431	-0.271567	-0.273686	-0.169447	-0.0926588	0.0863614	-0.0100074	-0.105731	-0.0233731	-0.113373	-0.0949075	-0.0594602	0.0746931	0.0417515	-0.0242542	0.109883	0.0777063	-0.116318	0.0386557	-0.135063	0.10291	0.0142578	-0.383954	-0.258088	0.06153
Pi_Eu_ASC_m	-0.0738213	-0.126647	-0.114205	-0.0449118	-0.111149	0.0539266	0.0230877	0.0171565	-0.0399439	0.156204	0.0576211	-0.131423	-0.027831	-0.0442535	-0.0771598	-0.00111258	0.0536441	-0.0116361	-0.00453715	-0.0420184	-0.0809447	-0.0732305	0.0351278	0.0377522	-0.0215827	0.0678027	0.0277465	0.0515456	0.122484	0.0164862	0.0194839	-0.0330871	0.008857	-0.016636	0.00935009	-0.0589688	0.00502467	0.0736949	-0.00529721	-0.0383225	0.00146977	-0.00676506	0.0655083	0.0268321	-0.0126088	-0.0123295	0.0722344	0.0261406	0.00987463
TajD_Eu_ASC_m	-0.0755219	-0.0251508	-0.124596	-0.0953459	-0.0941946	0.0745361	0.200145	0.102953	-0.144595	0.105169	0.130893	-0.316119	-0.0836112	-0.118215	-0.108945	-0.0457908	0.055266	0.0791305	0.0300467	-0.0533152	-0.266052	-0.325649	0.118014	0.13823	-0.163643	0.0573604	-0.00534669	0.187127	0.0445157	0.069391	-0.0877639	-0.0203465	0.00986142	0.279208	0.279937	0.126664	-0.244604	-0.0668277	-0.0246564	-0.0720841	-0.176992	0.320539	0.0220671	-0.00592207	-0.142157	0.0196988	0.0402262	-0.0918573	-0.0406239
SegS_As_ASC_m	-0.0687816	-0.126961	-0.0661506	-0.160624	0.00889718	0.0195633	0.0028295	0.00995404	-0.025971	-0.143775	-0.0376189	-0.0339007	0.00835744	-0.00785361	-0.0339285	0.0105402	0.0623562	0.0351717	2.55e-06	-0.00722066	0.0279017	0.0569827	-0.0271257	-0.036851	-0.00236489	-0.00535165	0.00306705	0.0802984	0.0247368	-0.00645996	-0.0774234	-0.00250117	-0.0164557	-0.0448527	0.00985115	-0.10909	0.0345263	0.0219786	-0.00195213	0.00363562	0.0157544	0.0249689	-0.0132951	0.0773326	0.0346566	0.121079	-0.0488967	-0.0146609	0.0157689
Sing_As_ASC_m	-0.0425843	-0.148489	-0.016308	-0.125987	0.0485227	-0.0190199	-0.11261	-0.0479424	0.0401505	-0.120709	-0.0927824	0.134251	0.0429957	0.0216754	-0.0176913	-0.0250032	0.174858	-0.00579163	-0.141703	-0.162959	0.0367269	-0.236694	0.0366204	0.214691	-0.207349	0.100706	0.121452	0.182033	0.135889	-0.0417622	-0.164308	-0.0559139	-0.0208866	-0.0310401	0.0286894	-0.134425	-0.0163168	-0.024174	-0.0352037	0.00749101	0.0317346	0.00815355	0.0120681	0.0850829	0.0568089	0.106468	-0.0793584	-0.125113	0.0655435
Dupl_As_ASC_m	-0.0648083	-0.123641	-0.0654023	-0.157141	0.0112026	0.0204298	0.0068694	0.019084	-0.0355693	-0.1497	-0.0379213	-0.0414238	0.0348183	-0.00281183	-0.0624169	-0.00411162	0.0912786	0.012359	-0.0332567	-0.0157429	-0.148634	0.105851	-0.0615248	-0.375005	0.246704	0.194186	0.0453453	-0.190521	-0.0515395	0.0420436	-0.0999971	0.0495001	0.157224	0.074501	0.204245	-0.125437	-0.0474226	-0.102604	0.0574644	0.145327	-0.0087678	-0.0629722	0.00970842	0.0230859	0.0895038	0.0557572	0.0583934	0.0983199	-0.0174219
Pi_As_ASC_m	-0.0724767	-0.11806	-0.0751905	-0.163202	-0.000424437	0.0273427	0.0276125	0.0221701	-0.0385006	-0.143168	-0.0249518	-0.0685069	-0.00394321	-0.0132848	-0.0324964	0.0182399	0.0320123	0.0461362	0.0363469	0.0301348	0.0389269	0.117496	-0.0362591	-0.0614669	0.0205617	-0.0475173	-0.0286371	0.0754697	0.00297593	-0.00265004	-0.0511182	0.0081242	-0.0276496	-0.0546146	-0.0109296	-0.0924324	0.0516017	0.042301	0.0019034	-0.00761631	0.0137886	0.0345749	-0.0171142	0.0729904	0.0241405	0.122485	-0.0510866	-0.00707647	0.0120802
TajD_As_ASC_m	-0.0718487	-0.00705507	-0.103261	-0.113031	-0.0710537	0.0700471	0.200777	0.0982806	-0.144584	-0.0945781	0.0837116	-0.251116	-0.122227	-0.0537908	0.00509321	0.0855141	-0.21838	0.159924	0.321199	0.333051	0.171198	0.565507	-0.0947201	-0.162761	0.14443	-0.393629	-0.307325	0.0143613	-0.110886	0.105019	0.10477	-0.0505264	-0.0430858	-0.0566411	-0.0849667	0.16147	-0.0887049	-0.324329	0.303749	0.0111906	-0.130513	-0.0838836	0.0913148	-0.216706	0.125312	-0.156394	0.0857585	-0.0881168	0.0815207
FST_AfEu_ASC_m	0.0809926	0.112374	-0.129964	-0.0947526	0.0546565	-0.0587084	0.0578718	0.0433249	0.0104161	0.0576493	0.0220396	0.00712868	0.096461	-0.00755108	0.0451303	0.122185	0.0820927	0.0670255	-0.00323471	-0.0176276	0.0390117	-0.0107464	-0.1151	0.0237853	-0.0358754	0.0266046	0.0617905	-0.0269178	0.000554811	0.0348047	-0.0354708	0.0864265	-0.10199	0.0123829	0.0588666	-0.00514761	-0.118609	-0.0856043	-0.0820943	0.0259293	0.0816405	0.0257043	0.112329	0.0429871	0.0352734	-0.0459017	0.0355749	-0.00755542	0.132732
FST_AfAs_ASC_m	0.0767958	0.10447	-0.176706	0.0416712	-0.0734122	-0.0241652	0.0650498	0.0414302	0.000980333	-0.0290272	0.00315972	0.0573354	-0.0310299	-0.0684199	-0.0355713	0.0694718	0.00703414	-0.106982	0.0755025	-0.122151	0.0311558	-0.000593572	-0.129301	-0.0146767	-0.00138489	-0.0157283	-0.0311597	-0.0632122	0.04499	0.0798323	0.110316	0.0488112	-0.0554917	0.00623754	0.0372085	0.00492995	-0.012169	-0.0798594	-0.0480895	-0.0238923	0.0338929	-0.149728	0.106858	-0.0437386	0.0798123	0.062234	0.00416704	-0.0991387	0.0923253
FST_EuAs_ASC_m	0.00892435	0.0806068	0.12363	-0.0989764	-0.260032	-0.0745694	-0.000134428	0.00646898	-0.0116548	0.00776844	0.00708894	0.0236811	-0.0853348	-0.0352782	-0.0309916	0.0448268	0.0870806	0.173474	-0.0477888	0.0126347	0.106054	-0.0660655	-0.0810291	-0.129779	-0.0321647	0.0892174	0.0346744	0.094851	-0.00865049	0.0280372	0.0835482	0.00110279	0.0295105	0.0427379	-0.0557164	0.0104658	0.12824	0.00842941	-0.0438554	-0.0424103	-0.00340493	-0.0580375	0.0705736	-0.00759375	0.00728732	-0.0218329	0.00302223	-0.0752297	-0.0257571
Nb_diff_hap_Af_ASC_m	-0.135986	0.0412174	0.0329487	0.0163897	0.0188656	0.0555369	0.0294576	0.0548686	-0.0509306	0.0386308	-0.06406	0.0813849	0.0220898	0.0134724	-0.0437519	0.0202554	0.0307912	-0.0138261	0.0208574	0.0554106	0.000980132	-0.0176946	-0.0188752	0.00107668	-0.0356618	0.0209811	-0.0106921	-0.0285999	-0.0359223	-0.0525423	0.0419426	-0.0940992	0.0598671	-0.0337393	0.0222237	-0.10299	-0.0429924	-0.0217901	-0.0231635	-0.0820871	-0.0484685	-0.0156997	0.027388	0.0172731	0.0592416	0.114251	-0.0892459	0.063895	-0.0322385
Mode_hap_Af_ASC_m	0.132626	-0.0406679	-0.0156566	-0.00265795	-0.0106456	-0.0705222	-0.0955163	-0.0402943	0.0656958	-0.063372	0.0752123	-0.167461	-0.04263	-0.0180938	0.0298839	0.0366335	0.021164	-0.0362005	-0.0117861	-0.0564726	0.0340914	0.00202015	0.0257124	0.0055201	0.045259	-0.0226925	0.0311788	0.0190702	-0.0113658	0.0652308	0.00168643	0.0929547	-0.0204408	0.00251604	-0.00225352	0.025569	0.0723681	0.0127277	0.00130857	-0.0202942	-0.0755797	0.116059	-0.0194203	-0.0336849	0.0236029	-0.165067	0.128919	-0.109648	0.127972
Nb_diff_hap_Eu_ASC_m	-0.0616377	-0.155795	-0.0596797	0.0626453	-0.0922246	-0.0262614	-0.0310361	-0.013079	-0.057482	0.125207	0.00394971	0.00782125	-0.0134955	-0.049342	-0.0800948	-0.000321672	0.00582737	-0.0645641	0.00320316	0.00615184	0.0221635	0.00483117	-0.0116226	0.0311875	-0.0485334	0.0466468	0.0500792	0.0140383	-0.035756	-0.00355582	-0.0295258	-0.0595561	0.101722	-0.0287986	-0.000186837	0.0244726	0.0456748	-0.0387007	-0.0209473	0.03924	0.0427367	-0.117697	-0.00491271	-0.0734185	0.00654806	-0.0355902	-0.0535994	0.0133222	0.0374264
Mode_hap_Eu_ASC_m	0.0699354	0.144955	0.0723981	-0.0147832	0.102115	-0.00260192	0.00283704	0.00660049	0.122773	-0.159101	-0.04893	0.0801958	0.0322809	0.106968	0.14807	0.0294873	-0.0235454	0.0578244	0.00766703	0.0289895	0.0153833	0.0551838	0.0109916	-0.0162861	0.06443	-0.0510864	-0.0354181	-0.110328	-0.0727707	-0.00779435	0.0568628	0.0522865	-0.10913	-0.0429642	-0.121487	0.0172509	0.00287324	0.0233741	0.0392393	0.0262564	-0.00832996	0.0843368	-0.058617	0.0361621	0.00536149	0.0676371	0.000168404	-0.0554488	0.00782013
Nb_diff_hap_As_ASC_m	-0.0615572	-0.139983	0.002158	-0.137186	0.0761643	-0.0615594	-0.0249466	-0.0117286	-0.0906171	-0.095972	-0.0424809	0.0160529	0.0960207	-0.0169189	-0.031766	0.0276959	0.0323928	0.0146933	-0.00649081	0.0552419	0.011126	0.00212717	-0.0829929	-0.0507371	0.00641213	-0.0277944	0.0378993	0.149094	-0.023515	0.0279734	-0.130556	-0.122129	-0.0196121	-0.0310587	0.0246471	-0.0309374	0.062209	-0.030546	-0.134485	0.0361313	0.0541542	-0.025314	0.0033955	0.0421928	-0.00309159	0.0147029	-0.0375508	-0.0447407	-0.0389556
Mode_hap_As_ASC_m	0.0668526	0.134379	0.0170363	0.144726	-0.0497181	0.0356209	0.00341705	0.00343605	0.121946	0.121181	0.0247533	0.0313555	-0.0648522	0.0385107	0.0459371	-0.0307415	-0.0117456	-0.0530695	-0.0311155	-0.100728	-0.0539016	-0.100396	0.0954556	0.0815398	-0.0212194	0.0914625	0.0184399	-0.190545	0.0120501	-0.0454747	0.151186	0.101128	0.0188253	0.0663428	-0.0505343	0.0937419	-0.015269	0.0826211	0.0590177	-0.0634728	-0.0344957	0.0543475	-0.0125683	-0.0339321	-0.0731207	-0.00317803	-0.00095671	0.0343215	0.090395
Nb_shared_hap_AfEu_ASC_m	-0.113233	-0.0939343	0.0629693	0.055016	-0.0668618	0.0714292	0.0183591	-0.0199896	-0.0154016	-0.00633709	-0.00117839	0.0149903	-0.038009	-0.0443212	-0.0441079	-0.0591785	-0.0770583	-0.0836072	-0.0130851	0.014496	-0.0312251	-0.0298064	0.0619938	-0.00226527	0.0269255	-0.00890465	-0.0167244	0.0601914	-0.0313822	-0.0857672	-0.00897162	-0.0733419	0.0671725	-0.00679616	0.0208808	0.00402106	0.0544049	-0.0261429	0.064658	-0.0918315	0.0864082	-0.0602029	-0.0362317	-0.0336335	-0.00689491	-0.0200835	-0.0807919	0.0227049	-0.0778195
Priv_hap_Af1_ASC_m	-0.0734045	0.150109	-0.00521004	-0.0306535	0.0964514	0.0296471	0.0577289	0.0959377	-0.027287	0.037839	0.0079458	0.0904629	0.0613001	0.0587155	-0.0452767	0.139163	0.0604991	0.0333646	-0.0243546	0.0800231	0.00474224	-0.0119427	-0.0512256	0.0101497	-0.0896242	0.101898	-0.0567886	-0.0638043	-0.066339	0.0630457	0.0642973	0.0635822	-0.0281241	-0.0647393	0.0124232	-0.10072	-0.0413497	-0.0562288	-0.00671535	-0.0864996	-0.0903906	0.214708	0.153398	0.119899	0.0476842	0.0807594	0.0617198	0.0818966	-0.0326844
Priv_hap_Eu1_ASC_m	0.0807437	-0.0830308	-0.180657	0.0121722	-0.0340039	-0.1333	-0.0536709	0.0183621	-0.0493751	0.183974	0.0478116	0.00604079	0.00649484	0.0272269	-0.0875976	0.104429	0.0185693	0.00243738	-0.0360062	0.0706559	0.0431652	-0.00312154	-0.0266441	0.0320544	-0.11191	0.108422	0.0405407	-0.0431299	-0.0530422	0.138584	0.0248759	0.0734679	0.0272173	0.0222754	-0.0795769	-0.00157596	0.0321725	-0.00238735	-0.0222084	0.14334	-0.00562381	0.0929226	-0.100715	-0.125751	0.00540906	-0.212997	-0.0638638	0.255805	0.107771
Nb_shared_hap_AfAs_ASC_m	-0.110881	-0.0827194	0.113029	-0.0670112	0.0474292	0.0511619	0.0158662	-0.0221126	0.00231138	0.0157583	0.00350873	-0.00802782	0.040252	0.0131592	0.0296584	-0.0226599	-0.0262571	0.0532695	-0.0576723	0.117858	0.00843558	0.0226677	0.0731753	0.0337005	0.0502547	0.0189071	0.0117228	0.0686052	-0.0303494	-0.080425	-0.0829914	-0.129064	0.00707038	0.0254392	0.0456873	-0.00111398	0.0251578	-0.0121945	0.0447675	-0.0279598	0.117365	0.0465865	-0.0434629	0.123739	-0.0747086	-0.063906	-0.0597103	0.0799224	-0.0559536
Priv_hap_Af2_ASC_m	-0.0986219	0.118636	-0.0293886	0.0771876	-0.00942721	0.0639401	0.0664822	0.0910622	-0.0416994	-0.00831744	0.00597519	0.118536	0.00021118	0.0136071	-0.10781	0.102234	-0.00328502	-0.0964286	0.00811979	0.00550754	-0.00253671	-0.0234121	-0.0505166	-0.0183106	-0.0772104	0.0883173	-0.103237	-0.0755441	-0.049125	0.0727737	0.133576	0.0542698	-0.000912695	-0.0876663	-0.00922372	-0.0903926	0.0197777	-0.0512698	0.000951594	-0.152895	-0.100452	0.117951	0.151707	-0.00372731	0.11069	0.0860861	0.0591633	0.0441484	-0.112075
Priv_hap_As1_ASC_m	0.0920515	-0.045159	-0.172561	-0.0738332	0.0286548	-0.13118	-0.027841	0.0330834	-0.0675882	-0.181095	-0.000690495	0.0892224	-0.0470596	0.0277324	-0.148502	0.0937708	-0.0355769	-0.060096	-0.0312442	0.062901	-0.028771	-0.0494789	-0.0526391	-0.0460037	-0.0800609	0.00425545	-0.0900919	0.0535139	-0.0911212	0.178527	0.0873845	0.118235	-0.0152165	0.0469036	-0.064414	-0.0359494	0.0964011	0.0809797	0.0107421	-0.046849	-0.0122151	-0.0137839	-0.0832937	-0.185122	-0.0545823	-0.412397	-0.0551076	-0.0405682	-0.086188
Nb_shared_hap_EuAs_ASC_m	-0.0505514	-0.151801	-0.103701	0.0118587	0.124379	0.0268247	-0.011344	-0.0150231	-0.0804013	0.00539364	0.0220201	0.0175063	-0.047825	-0.0594557	-0.0657835	0.053795	-0.0204014	-0.0208665	0.020625	0.0188936	0.123902	-0.0907159	-0.0466183	-0.0543137	0.0847967	0.0285134	0.0423591	0.0289943	0.0837954	-0.0275422	-0.0996802	-0.0656419	0.0777497	-0.295784	0.0398983	0.0550926	-0.077904	0.129587	-0.0193919	0.0687481	0.063926	-0.0246863	0.091987	-0.110937	-0.142882	0.0727764	0.0475226	0.226668	0.0972512
Priv_hap_Eu2_ASC_m	-0.0420678	-0.0944031	0.0146693	0.0705984	-0.26644	-0.0764392	-0.0444464	-0.00866836	-0.00765131	0.159934	-0.0127624	-0.0139638	0.0630302	-0.0138843	-0.0235112	-0.0263858	0.0678721	-0.0109677	-0.0488177	0.0971372	-0.214942	0.0820319	0.036665	0.222658	-0.042828	-0.012546	0.0805291	-0.075218	-0.0938794	-0.0148333	-0.130763	0.00823916	-0.130391	0.174434	0.00884197	-0.0253382	-0.0397334	-0.177591	-0.0286766	-0.0683798	-0.0110666	-0.0608651	-0.0823531	-0.0649601	0.0837005	0.0125288	-0.170158	-0.0890621	0.124301
Priv_hap_As2_ASC_m	-0.016721	-0.0136318	0.148401	-0.21055	-0.111934	-0.154427	-0.0300242	-0.00138766	0.0190197	-0.113168	-0.0742939	0.0831124	-0.0832128	-0.0763573	-0.105249	-0.0379047	-0.0420753	-0.158263	0.0596148	0.0635732	-0.207735	0.0248434	0.0117872	0.153241	0.11685	-0.205599	-0.040171	-0.123293	0.012613	-0.0715794	0.0445984	-0.0383643	-0.0560717	0.0624848	-0.0965419	0.0462997	-0.187756	0.10778	-0.00507006	0.0180112	0.143684	0.0489237	0.220713	0.0102395	0.0128712	-0.177135	0.229018	0.069454	0.00844545
SegS_Af_CGI_sd	-0.136114	0.0513602	-0.023495	0.000786512	0.0065535	-0.0265351	-0.0426919	-0.0800918	0.0360338	-0.00321273	0.0210302	-0.0109179	0.0480586	0.00597799	-0.0428187	-0.0570397	-0.00284984	-0.018224	0.026122	-0.00510664	0.0289107	-0.00549584	-0.0185009	0.000569386	-0.00444272	0.00838115	0.00965339	0.0217291	-0.0242012	0.0298239	-0.00389064	0.0654331	-0.00569754	0.0397708	-0.0274918	0.0564649	0.0193411	0.0203307	0.0223177	0.0455758	0.00450321	0.00169592	-0.0121035	-0.0264494	-0.00739062	-0.00975115	0.0479596	0.0117377	0.0227482
Sing_Af_CGI_sd	-0.136244	0.050043	-0.0169201	0.00267533	0.00707315	-0.0183776	-0.0710369	-0.0188953	0.034278	-0.00679434	0.036676	-0.012151	0.0470249	0.0252533	-0.0627548	-0.0656434	0.0184032	-0.0157528	0.046479	0.0114598	0.0354714	-0.0188116	-0.0503671	0.00906899	-0.000451582	0.00282852	0.0125188	0.01926	-0.0240432	0.0353392	-0.011919	0.0648316	0.015284	0.053375	-0.0423622	0.0532473	-0.0104428	0.0125192	0.00293684	0.0674447	0.00316878	-0.0308748	-0.0652657	-0.0383335	-0.00738299	0.0112989	0.0809235	0.0692451	0.0348448
Dupl_Af_CGI_sd	-0.135713	0.0514724	-0.0227505	0.0012726	0.0072583	-0.0264824	-0.0421384	-0.084746	0.0307094	-0.00234379	0.0166857	-0.0133118	0.03971	0.0388121	-0.0666704	-0.0514809	-0.0239377	-3.22e-05	0.0260082	-0.0247891	0.0162541	-0.00198567	-0.0377135	0.026684	0.0249368	0.0227215	0.0126449	0.0509089	-0.0288787	0.0358595	0.00838592	0.0874334	-0.00887583	0.0513516	-0.0223755	0.0617368	0.0217739	0.019654	0.0380076	0.0691135	0.0233902	0.0250209	-0.0205108	-0.052978	-0.0174503	0.000506878	0.0726345	-0.0558056	-0.00379162
TajD_Af_CGI_sd	0.0764786	-0.0220014	-0.0368654	-0.0196716	-0.0122536	-0.030362	0.261252	-0.438541	0.0480584	0.00696838	-0.0691774	0.00227171	0.00800664	-0.2774	0.293491	0.128762	0.00565838	-0.177853	-0.200286	-0.0413613	-0.0298815	0.110355	0.236641	-0.127686	-0.0606549	0.103706	-0.121595	0.0730866	-0.00792006	-0.116387	-0.0590651	-0.0722048	-0.0127125	-0.14159	-0.0577411	0.118704	0.170002	0.102184	0.0285257	0.00349652	-0.255054	0.221267	0.257316	-0.0335858	0.131364	0.0128685	-0.00218934	0.00734589	-0.0171219
SegS_Eu_CGI_sd	-0.13677	0.0440473	-0.025836	0.010579	0.00412763	-0.0375799	-0.0256667	-0.106193	0.0364356	-0.01212	-0.00544731	-0.00587963	0.0361054	-0.020536	0.0119657	-0.0516027	0.0340093	-0.0100349	0.0219592	-0.00911038	0.0186548	0.0181614	-0.0353349	0.000823665	0.00138056	0.0223589	-0.0181884	0.00562529	-0.000488298	0.0709843	0.0250099	0.0627118	-0.0521164	0.0245244	-0.0147243	0.0514323	0.0724915	0.0190144	0.027386	0.0671646	0.00561993	0.0433842	0.0649129	-0.00564722	-0.0425614	-0.0237402	0.0643623	0.00583468	-0.0209409
Sing_Eu_CGI_sd	-0.136117	0.0315203	-0.0286525	0.0337792	0.0016156	-0.0555366	-0.034913	-0.0782497	0.0184092	-0.0244233	-0.0829536	-0.00684319	0.0173881	0.0458588	0.0470916	-0.0593646	0.0962029	0.00387167	0.0729808	0.0407011	0.0614304	0.0316988	-0.102079	0.00903333	0.0242001	0.0611289	-0.0343695	-0.00478905	0.0196513	0.155777	0.0867286	0.0282912	-0.116782	0.0440562	-0.0117545	-0.0214667	0.017718	0.0590183	-0.0225766	0.0834902	-0.0187709	0.0453786	0.1231	-0.0238727	-0.0910715	-0.0205118	0.128555	-0.071383	-0.149295
Dupl_Eu_CGI_sd	-0.136636	0.043003	-0.023599	0.00613299	0.0037198	-0.0377619	-0.0367209	-0.109979	0.0211347	0.00492799	-0.00727343	-0.00448109	0.0143863	-0.0228655	0.00949483	-0.0502081	0.0493348	0.00619498	0.0212559	-0.018406	-0.00422209	-0.00965132	-0.0468179	-0.0081926	0.0109273	-0.023847	-0.0312492	-0.0151532	0.000655241	0.0805	0.0427251	0.0719013	-0.0530256	-0.0210613	0.010902	0.053589	0.0988198	-0.0440014	0.0230316	0.0819714	0.0105559	0.0406165	-0.0467477	0.00811097	-0.0091376	0.00483632	0.0190789	0.0792553	0.0402137
TajD_Eu_CGI_sd	-0.0597885	0.131229	-0.0400362	-0.129174	0.0405849	0.0818808	-0.00241168	-0.112615	0.178029	0.023313	0.123173	-0.0198783	0.135563	-0.0256603	-0.0173683	0.0485273	-0.120701	0.055667	-0.102555	0.000295962	-0.167715	-0.0284308	0.20201	0.000557599	0.0207025	-0.0546317	0.064584	0.0616744	0.0363484	-0.148125	-0.142045	-0.109338	0.0440401	-0.103236	-0.0255952	-0.0426316	0.0962966	-0.0323141	-0.013313	-0.0549196	-0.142425	-0.296313	-0.250902	-0.275104	-0.122435	0.0136743	0.0650829	-0.208753	-0.172007
SegS_As_CGI_sd	-0.136366	0.0466351	-0.0225597	-0.00290515	0.0123324	-0.0357398	-0.0247851	-0.111026	0.0412013	0.00959528	0.0105479	-0.011258	0.0314427	-0.0374073	-0.00343134	-0.0520618	0.0199816	-0.0131666	0.00897397	-0.0197531	0.00805202	0.00668842	-0.0147973	-0.000337215	-0.0192905	0.0156477	-0.00279713	0.0173754	-0.0230396	0.0349155	0.00111073	0.0942051	-0.00984719	0.0300778	-0.0160984	0.0592999	0.0770494	-0.00354596	0.0505526	0.0375958	0.0147203	0.00592457	0.0495273	-0.0434372	-0.0365574	-0.0110384	0.0281839	-0.00160931	0.0125353
Sing_As_CGI_sd	-0.136587	0.0432408	-0.0205778	-0.00399165	0.0185705	-0.0450264	-0.0339593	-0.102027	0.0280779	0.026977	-0.0219409	-0.017244	0.00861325	-0.0181219	-0.00518811	-0.0648797	0.0531659	-0.00629516	0.01831	-0.016515	0.0118264	-0.025517	-0.0300952	0.0180681	-0.0392241	0.0158859	0.00200432	0.0173631	-0.0207796	0.0455925	0.0237851	0.131774	0.00436296	0.0363219	0.00549544	0.0377485	0.0652843	-0.0218934	0.0559648	0.0382817	0.0239523	-0.0232906	0.0489525	-0.071181	-0.0381076	0.018949	0.000143005	-0.0054372	0.0160625
Dupl_As_CGI_sd	-0.13601	0.0484122	-0.0255979	-0.00194045	0.00492455	-0.0313738	-0.0307508	-0.113186	0.0294287	-0.0037344	0.00587274	-0.0144244	0.0282598	-0.0353397	-0.0098327	-0.0462615	0.0160264	-0.00566758	0.0131951	-0.00617602	0.012883	0.0132571	-0.0132374	-0.00950171	0.00175201	0.0207282	-0.000799412	-0.0146164	-0.0281067	0.0413466	-0.0168998	0.0725899	0.00894839	0.0455245	0.00130546	0.0522518	0.0516279	-0.00432339	0.0514324	0.0334256	0.0177113	-0.00342063	0.00292425	-0.0461379	-0.0351194	-0.00559969	0.0230749	0.0493927	0.0408195
TajD_As_CGI_sd	-0.0582033	0.116587	-0.108646	0.0463327	-0.128847	0.1304	-0.00667132	-0.109083	0.158249	-0.131104	0.0679076	0.0288502	-0.0392944	-0.0806853	-0.105018	-0.00197392	-0.132419	-0.0257253	-0.0264835	-0.0175244	0.0202387	0.167163	0.167838	0.0962353	0.0662688	-0.0872561	-0.0304626	-0.0757272	0.0850327	-0.092164	-0.114549	-0.227327	0.014142	-0.0825399	-0.00743372	-0.0562536	0.0431571	0.0168855	-0.0638907	0.0726555	-0.0725542	0.0261477	-0.179458	-0.038592	-0.327128	0.0832096	0.0864575	0.0450694	0.0229327
FST_AfEu_CGI_sd	0.0831835	0.109131	-0.111094	-0.094983	0.0519842	-0.0576927	0.0777111	-0.0890472	0.0411536	0.043646	-0.0138077	-0.0455063	0.16081	-0.163036	0.0975608	0.125566	0.132265	-0.0196137	0.0111394	-0.00178508	0.0573253	-0.0141894	-0.021075	0.0138323	0.0156093	0.020482	0.0794574	0.0767812	-0.0347209	-0.127388	-0.152048	0.059523	0.0884819	0.048472	-0.0363358	-0.0711877	-0.157202	-0.0830681	0.0226905	-0.0962783	0.188108	-0.0769013	-0.124724	0.108871	-0.0823539	-0.0827173	0.0753248	0.133228	-0.0470695
FST_AfAs_CGI_sd	0.0781625	0.0971834	-0.160865	0.0432096	-0.0862572	-0.0193743	0.0825412	-0.11364	0.0265122	-0.0419989	-0.036401	-0.000121787	0.0383489	-0.244684	0.0376804	0.0871416	0.0652789	-0.194324	0.113981	-0.0625616	0.0906438	0.0434955	-0.0522743	0.00576477	0.115103	0.00388571	-0.0460787	-0.0116617	0.0655729	-0.0264006	-0.0207607	-0.10285	0.101563	0.104471	-0.0586894	-0.0437084	0.00624246	-0.0905088	-0.00713849	-0.156851	0.151095	-0.181971	-0.223182	0.145113	-0.0763463	0.0644189	0.0588737	0.130301	-0.0983386
FST_EuAs_CGI_sd	-0.0161425	0.122969	0.0731187	-0.0978113	-0.226161	-0.0060141	-0.00664502	-0.0578256	0.0286744	-0.043584	0.0763935	0.0094744	-0.0435868	-0.0904334	-0.0816761	0.0683448	-0.0306634	0.176296	-0.0788634	0.0102414	0.0900157	-0.0462827	0.0215571	-0.12313	0.0237976	0.0192905	0.0695642	0.0640289	0.0130702	-0.0634711	-0.0351493	-0.121066	0.115129	0.0911664	-0.110177	0.00840057	0.110624	-0.0415315	-0.0509927	-0.0411909	0.0402869	-0.0427915	-0.0844609	-0.0434746	-0.0732657	0.0895244	-0.00765176	0.0024241	0.0982461
Nb_diff_hap_Af_CGI_sd	0.0980028	-0.0522926	0.0330361	-0.012606	-0.0163468	0.0769853	0.167541	-0.132252	0.170781	-0.0954186	0.390893	0.117435	0.0698158	0.233875	-0.242653	-0.150001	0.2259	0.0532178	0.213613	0.0976835	-0.0311422	0.00369033	0.00298708	0.0186227	0.0285733	0.049848	0.00269364	0.053364	-0.00969301	-0.0231138	-0.081759	-0.0510589	0.0817875	-0.00635142	-0.0359007	0.0497517	-0.0140584	0.0303967	0.0104803	-0.0298389	0.0515678	0.0312838	-0.0110881	0.040355	0.0336837	0.0128647	0.031427	-0.0332193	0.0205933
Mode_hap_Af_CGI_sd	0.135637	-0.0463404	0.00801524	-0.00119872	-0.0064155	-0.000296678	0.0890444	-0.0629206	-0.0428015	0.0185669	-0.0645536	0.00244651	-0.049737	0.0726439	-0.0054918	0.00936373	0.103401	0.0113563	0.0613325	0.0781973	0.0116246	-0.0496874	0.0108332	-0.0126382	-0.00459686	-0.03029	0.0107976	-0.0640916	0.0309385	0.00997542	-0.0325238	0.00324513	0.0238897	0.00934945	0.00688804	-0.0606962	0.0481064	-0.0498573	0.0126272	-0.0613427	0.0703011	0.070163	-0.0836056	-0.142876	-0.025558	0.104322	0.0457689	-0.00388739	-0.01049
Nb_diff_hap_Eu_CGI_sd	-0.0626291	-0.0499173	-0.111623	0.19235	0.00254116	-0.0386826	0.0876112	0.0761306	0.183277	-0.137284	-0.0942288	-0.0828834	0.0567294	0.049413	0.000503474	0.0795865	0.120629	0.378367	-0.12057	0.275598	-0.264525	-0.185088	0.116816	0.0195231	0.186979	-0.168248	0.022329	0.122055	0.257419	-0.113216	0.00838821	-0.0736252	0.101929	-0.00040645	0.0127453	0.0861607	-0.0090474	0.0414765	-0.0341374	-0.102928	0.0612204	-0.0234522	0.0460632	0.0287296	0.0444002	-0.0673654	0.035956	-0.0545459	0.0305283
Mode_hap_Eu_CGI_sd	0.0799556	0.11405	-0.0149716	-0.138742	0.0554327	0.0871601	-0.043741	0.0446928	0.0549447	0.0494043	-0.143789	-0.0376911	0.138107	0.127475	-0.0521605	0.036108	0.039157	0.0343802	-0.0156132	0.173404	0.0726982	-0.0283363	0.0842765	0.0363485	0.0932284	-0.0498706	0.060146	-0.0148528	0.0903952	-0.13127	-0.0725077	0.0365789	-0.0640652	0.165422	-0.0153045	0.0571833	0.148682	0.089342	0.0815016	0.106131	-0.0793088	-0.145174	0.103058	-0.122625	0.0489814	0.0657634	-0.0734674	0.208291	0.0296109
Nb_diff_hap_As_CGI_sd	0.0450603	0.0524938	-0.109959	0.00114001	0.122452	0.0840521	0.0275009	0.120744	0.34432	0.21229	-0.277462	-0.03154	-0.507204	-0.117022	-0.382656	-0.2617	0.0972874	-0.0120272	0.0330236	0.0697851	0.0891785	0.193837	-0.00792413	-0.095963	-0.0428271	0.102395	-0.0330581	0.155111	-0.178469	0.140385	-0.208823	-0.148171	0.166431	-0.00443306	0.0025152	0.298239	0.195548	0.0111594	0.0700851	-0.195303	0.167104	-0.10419	-0.149186	0.184014	0.26142	-0.0490494	0.0590574	-0.193164	-0.00470487
Mode_hap_As_CGI_sd	0.0777454	0.095239	-0.0912572	0.0746976	-0.137179	0.140577	-0.0367932	0.0525538	0.057202	0.01342	-0.171233	-0.011323	-0.00858282	0.0489965	-0.150811	-0.0517729	-0.00986361	-0.17425	0.0703803	0.0288835	-0.0140675	-0.0854118	0.0192194	-0.0457122	0.0932654	-0.0405844	0.0182583	0.0757856	0.0553894	-0.0705997	-0.0498725	0.0072651	-0.0438386	0.0292359	-0.118713	0.00463764	0.123244	-0.205856	-0.10084	0.257411	-0.0349291	0.204092	0.130756	0.0980601	-0.102384	0.0210565	-0.0724572	-0.0674486	0.0403833
Nb_shared_hap_AfEu_CGI_sd	0.0131888	-0.140542	0.12989	0.0488009	-0.0660042	0.142246	0.0722037	-0.0760104	0.0594283	-0.0434182	0.0895	0.0261675	0.152702	-0.35489	-0.00867924	-0.00161712	-0.215714	-0.0013084	0.0339855	-0.104892	0.0207984	-0.0338522	-0.0785843	0.0316291	-0.0467497	0.0664389	-0.0775116	-0.0292906	-0.106928	0.177175	0.0840256	0.203684	-0.0059698	0.0753366	-0.00156035	0.145839	-0.00950074	0.0648851	0.112902	-0.000495007	0.0982122	0.0430071	-0.0944509	0.107013	0.200807	0.00595495	-0.0735617	-0.236946	0.0103814
Priv_hap_Af1_CGI_sd	0.0691488	-0.0795302	0.0651792	0.00103234	-0.0334834	0.106809	0.17825	-0.168139	0.203308	-0.104107	0.436229	0.136898	0.162628	0.0136305	-0.248722	-0.143589	0.131937	0.0876913	0.230561	-0.0284413	-0.0340266	0.0241037	-0.0723536	0.00137879	-0.0467509	0.0312758	-0.00735739	-0.0196042	-0.0200501	0.0499786	0.0351814	0.0525997	-0.0112309	-0.00892682	0.019839	-0.0118699	0.0739989	0.0163614	-0.00163397	0.0119724	-0.0624537	-0.0282858	0.0809237	0.0363777	0.083698	-0.0302385	-0.101962	-0.00273598	-0.0499607
Priv_hap_Eu1_CGI_sd	-0.0722363	-0.0778209	-0.0648264	0.187631	-0.0180812	-0.0173168	0.0989787	0.0204509	0.176059	-0.129553	-0.0255518	-0.0492578	0.125308	-0.146946	-0.0225354	0.0599374	0.00750505	0.322821	-0.0727173	0.111443	-0.193027	-0.14386	0.0250814	-0.00299485	0.101195	-0.146999	0.00415703	0.0555603	0.204699	-0.0317181	0.0676324	0.0933334	0.0386346	0.0707812	0.00498603	0.0820735	0.116158	0.0311066	-0.0132979	-0.050488	-0.0135099	-0.0924196	0.075446	-0.0649951	0.142899	-0.0789549	-0.114739	0.0149525	0.0149772
Nb_shared_hap_AfAs_CGI_sd	0.0350413	-0.128041	0.160907	-0.0465132	0.0139293	0.146242	0.0699346	-0.061968	0.0775996	-0.0161445	0.0563526	0.0143095	0.212237	-0.27764	0.0286371	0.025749	-0.122861	0.135749	0.00254702	-0.00584939	0.0147263	-0.0262738	-0.0797889	0.0566668	-0.0473539	0.0321336	-0.0244923	-0.0832652	-0.0669097	0.123518	0.170178	0.0955632	-0.0934553	0.0429952	0.0347291	-0.0514837	-0.116301	0.0367257	0.00110994	0.0235853	0.0223646	0.050272	-0.0783042	-0.00886704	0.00927921	-0.00496638	0.0365616	-0.058714	-0.00579865
Priv_hap_Af2_CGI_sd	0.0804529	-0.0718062	0.0656642	-0.0232842	-0.0116565	0.104477	0.173507	-0.150773	0.198704	-0.0993879	0.409867	0.125121	0.148959	0.100662	-0.227661	-0.13331	0.183431	0.115624	0.20615	0.0478754	-0.0460197	0.0197384	-0.0391837	0.0160509	-0.0186475	0.0253187	0.00968262	-0.00764419	-0.0114249	4.76e-05	0.0247252	-0.0343718	0.00368348	-0.0221207	0.0140389	-0.0458033	-0.0290973	0.0225625	-0.0187293	0.0125031	-0.0314214	0.0389265	0.0768937	-0.00504304	-0.003773	0.00327179	-0.00328817	0.0537747	-0.00268914
Priv_hap_As1_CGI_sd	0.039979	-0.0613385	0.0353972	-0.0480166	0.148728	0.141453	0.105908	0.0379647	0.395331	0.198682	-0.130194	-0.00774522	-0.246874	-0.414879	-0.310505	-0.196812	0.0259475	0.227255	0.000187274	-0.0312041	-0.0106718	0.173482	-0.179773	-0.0803751	-0.182526	-0.0130675	0.0347325	0.0402203	-0.167099	0.135779	0.219041	-0.0773585	-0.0798641	-0.0213171	-0.000553216	-0.208442	-0.172075	-0.105268	-0.171216	0.117242	-0.140819	0.117849	0.150503	-0.279524	-0.195558	-0.0394367	0.0615892	0.227317	0.0425817
Nb_shared_hap_EuAs_CGI_sd	-0.0630504	-0.101866	-0.0783077	0.0794103	0.180746	0.0228894	-0.0462712	-0.110989	-0.130233	-0.0435125	0.166408	0.0603715	-0.186205	-0.153618	0.00520632	0.0382026	-0.0968756	0.0317365	-0.0192612	0.0414034	0.10111	-0.116161	0.0391559	-0.0141994	0.139172	-0.0340684	0.0908972	-0.121637	-0.0411637	-0.257849	-0.0509404	0.168939	-0.351673	0.247969	-0.0803564	-0.115127	0.166311	-0.052442	-0.00128913	0.067068	-0.0866184	-0.0414405	-0.089477	0.00517124	0.146419	0.00298452	0.309461	-0.0119255	-0.170227
Priv_hap_Eu2_CGI_sd	-0.0922439	-0.064434	-0.0532049	0.158325	-0.0193975	-0.102151	0.0866125	0.0367214	0.119266	-0.12113	-0.0115039	-0.0463391	-0.0201518	-0.0297372	-0.00518462	0.0880378	0.0426485	0.282484	-0.0766322	0.2045	-0.139817	-0.177512	0.0968132	0.0110065	0.239566	-0.137281	0.0312309	0.0168851	0.241619	-0.162393	-0.0396053	0.0103596	-0.0505148	-0.0531667	0.00856209	0.0213238	-0.0458315	0.0344886	-0.00843434	-0.0272499	0.0200263	0.0496853	-0.0364607	0.00109948	0.0314787	-0.0044193	0.0702914	0.0340023	0.00057742
Priv_hap_As2_CGI_sd	-0.0881551	-0.0361612	0.0579133	-0.0381966	0.0659161	-0.200976	0.100152	0.0524352	0.178552	0.117915	0.0152083	0.0051225	-0.444984	-0.225398	-0.259278	-0.000609473	-0.145854	-0.0228807	0.06939	0.110155	0.183689	-0.0841132	0.152153	0.00837319	0.374599	-0.09632	0.0268461	-0.226814	0.202715	-0.287598	-0.252537	0.129819	-0.256462	0.0127275	-0.0643287	-0.195987	-0.14461	-0.0192354	0.110671	0.149785	-0.0915473	0.109721	-0.041212	0.102325	-0.0079032	0.0842021	-0.218233	-0.0967065	-0.0841663
SegS_Af_ASC_sd	-0.125077	0.019122	0.0457281	0.000372127	0.00529499	0.116714	0.15602	0.0401405	-0.0547594	0.0665446	-0.0986471	0.10313	0.0244665	0.0124322	0.0584904	0.0353434	0.0964288	0.00539845	0.132279	-0.102459	0.0204126	-0.00800913	-0.118654	0.0228187	0.0180606	-0.0453979	0.0877322	-0.0660906	0.0440596	-0.13041	-0.13785	-0.0491379	0.166836	0.042204	-0.0622367	-0.0657573	0.108915	0.152215	-0.0827322	0.0343629	-0.206483	0.0202499	-0.184907	-0.0900166	0.116939	-0.35239	0.0601797	-0.189494	0.296628
Sing_Af_ASC_sd	-0.0779339	-0.01239	0.16106	0.060435	0.0435344	0.119047	0.0378658	-0.0412355	0.0953833	-0.0893163	0.0423183	-0.333923	-0.15187	0.163714	-0.0305067	0.345606	0.24676	-0.241262	-0.0602638	-0.0760256	0.0190078	-0.0576644	-0.394774	-0.202439	-0.368683	0.120961	-0.339305	-0.247388	0.125713	-0.351098	-0.200108	-0.111469	-0.257642	0.0848748	-0.114183	0.0895312	-0.0948982	0.0555319	-0.0819314	0.230038	0.308569	-0.244601	-0.212626	-0.0708618	-0.105652	-0.19784	-0.0798022	-0.130132	0.190357
Dupl_Af_ASC_sd	-0.0829361	-0.00662776	0.133561	0.0443434	0.0353008	0.148667	0.151094	-0.0253191	0.00444219	-0.0167713	-0.0190766	-0.0397025	-0.140634	0.141305	-0.0562078	0.412982	0.294584	-0.168549	0.0420748	-0.265071	0.00263947	0.208136	0.404116	0.020569	0.254411	-0.0825076	0.448235	0.521786	-0.0121104	0.381048	0.290165	0.233636	-0.182229	0.1595	0.0161295	0.145037	-0.190437	0.0129482	0.00850646	0.122749	0.148877	-0.152057	-0.194214	-0.0422443	-0.130626	-0.0491056	0.0463772	-0.14724	0.188162
Pi_Af_ASC_sd	-0.11198	0.0190348	-0.0111453	-0.0386474	-0.0212444	0.139319	0.229615	0.076491	-0.0277066	0.0753144	-0.0595831	0.196772	0.0393546	0.0494231	0.121211	-0.0940887	-0.0392162	-0.0251198	-0.00423548	0.0137544	0.0512806	-0.0425073	-0.127335	0.0360838	0.0683733	-0.058412	0.0645785	-0.0495927	0.0466941	-0.100615	-0.108341	0.0170382	0.18207	0.00948549	-0.0329381	-0.140733	0.2438	0.149358	-0.00352121	-0.047483	-0.264472	0.147814	-0.189412	-0.034389	0.0585299	-0.536789	0.1304	-0.262836	0.328496
TajD_Af_ASC_sd	-0.0372715	-0.032673	-0.00858846	-0.0672259	-0.0497651	0.176814	0.266749	0.017422	0.18813	-0.0746276	0.191778	-0.0735325	-0.108373	0.182776	0.243788	0.0398008	-0.0774379	-0.575228	-0.673801	0.294005	0.303904	-0.117516	-0.548895	0.0377192	0.113147	-0.196339	0.0924635	0.0452859	-0.0121387	0.176057	0.0642167	-0.00325623	0.202829	0.0826079	0.0854728	-0.0129569	-0.0151578	-0.0654038	0.0153859	0.00955306	-0.106714	-0.0132305	0.0660397	-0.0300344	-0.0315431	0.11127	-0.064319	0.0781276	-0.14043
SegS_Eu_ASC_sd	-0.0652274	-0.133498	-0.115263	-0.0517115	-0.108621	0.0617898	-0.0134387	0.0153372	0.0218563	0.167311	0.0217124	-0.0535139	0.0197385	0.0224762	-0.0370985	0.0116706	0.0320411	-0.0625438	-0.0233817	-0.0813073	0.0287075	0.0353489	-0.00922748	-0.034811	0.00837507	0.0397733	0.0780466	-0.0690564	0.135053	-0.0947834	0.134004	0.0874614	-0.0774483	-0.0986137	-0.208202	0.0130931	0.0499832	0.0921709	0.00842906	-0.155048	0.0217744	-0.0477682	0.0760969	0.105184	0.0456412	0.0146676	0.0355983	0.0253935	-0.119067
Sing_Eu_ASC_sd	-0.0299356	-0.106775	-0.0487713	-0.0402565	-0.0648002	0.052108	-0.178748	-0.0820661	0.278562	0.113936	-0.0427847	0.297968	-0.085839	0.19142	0.367747	0.2455	-0.405876	-0.0553008	0.333292	0.272207	-0.110022	0.223553	-0.296614	-0.267153	-0.169811	0.183625	0.211285	0.241473	0.323378	-0.108469	0.00365309	0.270801	0.102278	0.343469	0.304867	0.074822	-0.160289	-0.107705	-0.0825504	-0.251736	-0.212221	0.237611	-0.00382818	0.0869011	-0.0314949	0.0358746	-0.104578	0.0794955	-0.146433
Dupl_Eu_ASC_sd	-0.0319917	-0.11703	-0.0902259	-0.0623309	-0.0754841	0.077058	-0.114401	-0.0307501	0.158359	0.217847	-0.0210141	0.187857	0.0604874	0.165993	0.098729	0.150879	0.266154	0.0634572	-0.114963	-0.313066	0.25686	-0.0607793	0.0538931	-0.23888	0.458807	-0.633833	-0.606376	-0.149169	-0.350386	0.0462525	-0.0746059	-0.0415162	-0.200982	0.108479	0.0776705	0.0464135	-0.120764	0.00920826	0.00161893	-0.129371	-0.0825321	0.175455	0.00166749	0.107499	-0.0845054	0.0175844	0.220303	0.119561	-0.0757241
Pi_Eu_ASC_sd	-0.0691881	-0.0988506	-0.140122	-0.0857	-0.113191	0.0840895	0.0695971	0.0633557	0.00739664	0.136957	0.0484586	-0.178334	0.00187273	0.0210073	-0.0236132	-0.010371	0.0379879	-0.0391724	-0.00155957	-0.0925639	-0.0687838	-0.0794759	0.0658347	0.0472038	-0.0260478	0.121052	0.125462	-0.101631	0.0689215	-0.0392639	0.146096	0.0472012	-0.16064	-0.176504	-0.34631	-0.0152144	0.0863429	0.186351	0.0551314	-0.0828921	0.0156342	-0.0356931	0.0545589	0.139253	0.0562852	0.0643016	0.092557	0.0378544	-0.11295
TajD_Eu_ASC_sd	-0.0514385	-0.000867909	-0.12194	-0.139997	-0.0756855	0.125447	0.0918394	0.0393515	0.269463	0.0110581	0.0569697	-0.0018449	-0.0759721	0.175047	0.431213	0.236504	-0.258964	0.0685602	0.278139	0.0463213	-0.337648	-0.342932	0.0754465	0.060908	-0.0106422	0.182157	0.110437	0.0272986	-0.434215	0.31735	-0.213927	-0.305899	-0.306894	-0.180557	-0.250475	-0.174734	0.074531	0.00653235	0.134969	0.237786	0.0368394	-0.196443	0.0585779	-0.0462957	0.0431277	0.0576422	-0.0665837	0.055729	-0.0129673
SegS_As_ASC_sd	-0.0651702	-0.111417	-0.098941	-0.165817	-0.0226318	0.056987	0.0290159	0.0419458	0.0236644	-0.141956	-0.0493218	-0.0480515	0.0271895	0.0457082	-0.00478903	-0.00421029	0.068601	-0.0133344	-0.00844587	-0.10271	0.0199436	0.0432631	-0.0220209	-0.0919638	0.00849767	0.0570215	0.0823314	-0.0663649	0.0477404	-0.0901628	0.109373	0.0690083	-0.151642	-0.0659522	-0.299067	0.047212	0.0272864	0.0264865	0.0984023	-0.226749	-0.0901568	0.217848	-0.155731	0.134489	-0.085308	0.139931	-0.19063	-0.0694987	0.016351
Sing_As_ASC_sd	-0.044107	-0.112426	-0.0940596	-0.142132	-0.0323932	0.0729669	-0.0490036	0.000373607	0.136037	-0.158407	-0.0772865	0.133598	-0.0286032	0.0865803	0.051328	-0.000897222	0.178926	-0.00691019	-0.106332	-0.296162	0.227392	-0.275191	0.172637	0.412124	-0.369506	0.132558	0.0485379	0.0774622	0.306123	-0.0554802	0.0295879	-0.134025	-0.0908881	0.0566144	-0.100818	0.0973668	-0.300728	-0.601147	0.654893	-0.0582356	-0.345948	0.0405868	-0.00943342	-0.136779	0.192398	-0.208366	0.162883	-0.0179818	0.0345222
Dupl_As_ASC_sd	-0.0537926	-0.0815757	-0.126243	-0.153915	-0.0631119	0.100969	0.0529397	0.0557477	0.069963	-0.161002	-0.0316897	-0.0573623	-0.0124485	0.0738969	0.0106804	-5.15e-05	0.0785678	-0.0303393	-0.0242193	-0.138152	-0.188262	0.113138	0.0981835	-0.413098	0.339376	0.378866	0.0662462	-0.617235	-0.156731	-0.0608523	0.172108	0.294549	0.375569	0.193184	0.382716	0.0524526	-0.0845691	-0.159733	-0.151563	0.192018	0.0345288	-0.080277	0.031414	-0.160998	-0.00477129	-0.139338	0.0291932	-0.0542663	0.00642227
Pi_As_ASC_sd	-0.0672418	-0.0924256	-0.115407	-0.166083	-0.0399858	0.0722377	0.0689078	0.0633805	0.0194825	-0.130159	-0.031273	-0.108295	0.00131618	0.044533	0.0111192	0.0046048	0.0121545	-0.0120833	0.0568562	-0.0487817	0.0151268	0.126378	-0.021986	-0.107578	0.0383428	-0.0323296	0.0371965	-0.0728589	-0.0330577	-0.105947	0.151164	0.172143	-0.159698	-0.118162	-0.341827	0.0453635	0.163473	0.301989	-0.120734	-0.248916	0.00878976	0.258558	-0.173048	0.211909	-0.16239	0.221982	-0.26619	-0.0109738	0.0291917
TajD_As_ASC_sd	-0.0549891	-0.0600745	-0.132255	-0.14071	-0.0773036	0.107863	0.0601974	0.0318026	0.153283	-0.144538	-0.0108106	-0.0033642	-0.202205	0.0316295	0.111903	0.0766363	0.0031373	0.0611101	0.104282	-0.0917215	0.303427	-0.0350745	0.350325	0.744439	-0.418341	-0.130666	-0.199569	-0.00180374	-0.0532457	-0.0865429	0.183062	0.235723	0.29645	-0.036134	0.316917	0.0319559	0.224005	0.331606	-0.512516	0.125914	0.300171	-0.0800872	0.0719953	0.0144512	-0.0618214	0.0698882	-0.0500304	0.0487661	-0.0775174
FST_AfEu_ASC_sd	0.0788219	0.113201	-0.130609	-0.103125	0.0436303	-0.0594607	0.0480174	0.0295585	0.0462406	0.0173982	0.0109262	-0.033749	0.108736	-0.0355877	0.0710429	0.0962583	0.10277	0.0502158	0.0147065	-0.0310385	0.0305133	-0.00404779	-0.119527	0.0281523	0.0222834	-0.016392	0.0896399	0.0334679	-0.00600206	-0.0908973	0.0148994	0.0375575	-0.109391	0.0285476	0.118514	-0.0812709	-0.092608	-0.0339039	0.0561368	0.00202542	0.214768	0.0479493	0.0397868	0.0942829	-0.00239235	-0.101513	-0.0159634	0.0227112	0.0919288
FST_AfAs_ASC_sd	0.0756284	0.0985326	-0.185057	0.0254978	-0.089251	-0.0282656	0.0484686	0.0277992	0.0374997	-0.0107576	0.00366399	0.00145357	-0.00632198	-0.104945	-0.00301858	0.0459296	0.029025	-0.123017	0.0991069	-0.142439	0.0554419	0.0171589	-0.142454	0.00853253	0.0718956	-0.0241418	0.005425	-0.0284093	0.0671026	-0.0201611	0.157177	-0.0548776	-0.093589	0.0943625	0.120841	-0.0695325	0.0676773	-0.0219762	0.0508134	-0.0593018	0.176609	-0.106564	-0.0244428	-0.0179884	0.0659851	0.0471852	-0.113542	0.00714303	0.0789515
FST_EuAs_ASC_sd	0.00475774	0.0840616	0.109645	-0.109321	-0.258332	-0.0609111	0.0207162	0.0114737	-0.0134299	-0.00966213	0.0211029	0.021936	-0.105312	-0.0520984	-0.0433122	0.0734689	0.0856067	0.189744	-0.0434137	0.00629982	0.143032	-0.106122	-0.0770694	-0.146966	-0.00835434	0.0909361	0.0481542	0.0883258	0.0102453	0.0235226	0.0812477	-0.0413757	0.0814169	0.0115459	-0.0541478	0.0374549	0.116556	-0.00545367	-0.0713704	-0.0311992	0.0661794	-0.0222615	0.165704	-0.0113201	-0.102387	0.070313	-0.0311108	0.0111297	0.0746558
Nb_diff_hap_Af_ASC_sd	-0.136758	0.044434	0.0179111	0.00993614	0.0136336	0.047044	-0.00413264	0.0802574	-0.0204614	0.0201781	-0.0161589	0.0735146	0.029541	0.0100969	-0.0495789	0.0107172	0.0249172	-0.0450426	-0.00644766	0.0904066	0.00744013	-0.0204208	0.0253923	-0.00278913	-0.0300086	0.0471148	-0.0321725	0.00236562	-0.062403	-0.039549	0.0935994	-0.0556053	0.0156889	-0.0489168	0.0458615	-0.147104	0.0213507	-0.00411964	0.0117864	-0.113955	-0.0822039	0.0865713	-0.00950412	-0.027635	0.0700173	0.0109826	-0.053977	-0.000287075	0.136343
Mode_hap_Af_ASC_sd	0.122356	-0.0278944	-0.0368418	-0.00199273	-0.0097027	-0.111837	-0.171906	-0.02456	0.0589486	-0.0710683	0.0618322	-0.211666	-0.0555282	0.0142454	-0.0100164	0.0462981	0.0377299	-0.0988529	-0.0376535	0.0401502	0.0875734	-0.0548118	0.0264449	0.0287588	0.0655832	-0.0022529	0.0354768	0.0513608	-0.11686	0.0794564	0.118696	0.100822	0.0203571	-0.0384164	0.0207129	-0.122081	0.0231335	-0.00494289	-0.116779	-0.142675	-0.304406	0.17717	-0.0903088	-0.0862364	0.199859	-0.270215	0.116106	-0.228107	0.531236
Nb_diff_hap_Eu_ASC_sd	-0.0622872	-0.144353	-0.0511432	0.113905	-0.0820312	-0.0609961	0.0110072	0.014653	-0.0406356	0.0695413	-0.0160184	0.0223255	0.0230218	-0.0401827	-0.0836593	-0.00330251	-0.0277114	-0.0942726	-0.00245828	-0.0106239	0.0713273	0.030354	-0.00294988	0.022176	-0.104674	0.0323642	0.0968774	-0.0250428	-0.169325	-0.106856	-0.0137897	-0.0208181	0.0764716	-0.00102933	-0.0543171	0.138278	0.108024	-0.0906193	0.044034	0.0904269	-0.00651401	-0.0667862	-0.0723862	-0.0639326	0.00502032	0.0464814	-0.0274328	-0.00444818	-0.101389
Mode_hap_Eu_ASC_sd	0.0672722	0.138908	0.0915362	0.0254383	0.107042	-0.0381217	0.00894657	0.00804915	0.0890292	-0.168334	-0.0561303	0.12817	0.0413406	0.0850584	0.132238	0.0258735	-0.0691037	0.00955773	0.013899	0.0188972	0.063426	0.0527335	-0.0285474	-0.0173948	0.0255316	-0.0404987	0.0331709	-0.173435	-0.227336	-0.0456969	0.0445376	0.0688273	-0.143775	-0.111163	-0.215715	0.160635	0.0755731	-0.106962	0.0194454	0.0235418	-0.0356011	-0.0137694	-0.115765	0.0362619	0.0538657	0.0920978	-0.129129	0.0176401	-0.0466967
Nb_diff_hap_As_ASC_sd	-0.0576309	-0.131807	0.0319551	-0.122185	0.12054	-0.109287	-0.0116197	-0.00197913	-0.073486	-0.0462025	-0.0431786	0.0411469	0.138163	0.00183909	-0.0119957	0.049826	-0.00395357	-0.0264875	0.000530061	0.0607069	-0.0221355	-0.0444215	-0.0882336	-0.0362804	0.00643081	-0.00799987	0.072402	0.0610631	-0.0812445	0.0147673	-0.00473203	-0.214696	-0.0747245	0.0420073	-0.0901774	0.213384	0.152676	-0.0535443	-0.160123	-0.0729784	-0.0119528	0.0195512	-0.0118277	-0.0342583	-0.157893	-0.0449041	-0.0503856	-0.120488	-0.00522492
Mode_hap_As_ASC_sd	0.0660077	0.130166	0.0466139	0.152467	-0.0164514	-0.00499886	0.00356751	0.0043515	0.0932138	0.14482	0.0241135	0.0616024	-0.00241112	0.0428122	0.0542378	-0.0123995	-0.0407002	-0.0800283	-0.0320952	-0.0837189	-0.0539339	-0.133834	0.0526416	0.0818663	-0.0106645	0.1036	0.0732149	-0.242074	-0.0517894	-0.0463251	0.214358	0.0173628	-0.0717762	0.0583696	-0.158663	0.294972	0.0664614	0.0401485	-0.072118	-0.19633	-0.0505349	0.0708386	0.00239191	-0.0683991	-0.21019	-0.109514	-0.052617	-0.122753	0.0645801
Nb_shared_hap_AfEu_ASC_sd	-0.11728	-0.0838274	0.0470607	0.0534318	-0.0669567	0.0666602	0.0242656	-0.00805371	0.0268849	-0.0189035	0.0189065	0.0242441	-0.0162065	-0.00507443	-0.0226311	-0.0292171	-0.151671	-0.136976	-0.000514651	-0.0365604	0.0559185	-0.039637	0.118476	-0.0441013	0.0100791	0.0132905	0.00744833	0.00835154	-0.100674	-0.0922985	-0.014862	-0.07855	-0.0251888	-0.0570081	-0.0295367	0.125225	0.0754828	-0.181632	-0.212874	-0.241453	0.0718286	-0.130838	0.0450192	-0.299446	0.275441	-0.0886389	-0.0989932	0.18279	0.0838683
Priv_hap_Af1_ASC_sd	-0.113619	0.104692	-0.02178	-0.0315016	0.0494852	0.0340877	0.0129118	0.0987205	-0.00993822	0.0352926	0.0378561	0.0805413	0.0567126	0.0157283	-0.0596029	0.0792476	0.0600856	0.00358421	-0.0314432	0.12562	-0.0372748	-0.0316529	-0.0113742	0.0294165	-0.0556832	0.0947371	-0.0628985	0.01431	-0.0746901	0.0172797	0.114262	0.0172192	-0.0207099	-0.0526115	0.0849731	-0.160759	-0.0072452	0.00513854	0.0835885	-0.0814704	-0.0592464	0.266467	0.0408314	0.10892	0.0249186	0.00522228	0.0666145	-0.0365251	0.13474
Priv_hap_Eu1_ASC_sd	0.00893904	-0.111335	-0.192299	0.0781487	-0.0594266	-0.159035	0.0176252	0.0412078	-0.0430057	0.146252	0.00530997	0.0048438	0.0524629	0.0230998	-0.117972	0.0966583	0.0755971	-0.013015	-0.0378498	0.0495592	0.0393778	0.0540802	-0.0599507	0.0634811	-0.203452	0.0799683	0.131761	-0.035278	-0.198808	-0.0839776	0.0788989	-0.00509415	0.0327303	-0.00553995	-0.0325095	0.136399	0.0472402	-0.0300366	0.122578	0.333693	-0.0538886	0.0706868	-0.117357	0.234579	-0.0905408	0.0409592	0.222726	-0.0605173	-0.157683
Nb_shared_hap_AfAs_ASC_sd	-0.118702	-0.0690001	0.0791344	-0.0748773	0.0376926	0.0396624	0.0253149	-0.0162883	0.011472	0.000413918	0.0116742	-0.00643076	0.125262	0.0366267	0.0596048	0.0366723	-0.0811873	-0.0044226	-0.0320112	0.035746	0.103824	-0.0395741	0.0783703	-0.00328527	0.032268	0.0744343	0.0690378	-0.00831508	-0.0769801	-0.0798522	-0.0406412	-0.174121	-0.152549	-0.0865921	-0.0414938	0.143383	-0.0373383	-0.227426	-0.367921	-0.162537	0.247299	0.211325	0.123532	-0.172704	0.254816	-0.316885	0.13943	0.160927	0.0401784
Priv_hap_Af2_ASC_sd	-0.126049	0.0780918	-0.0277335	0.0268081	-0.00745574	0.0511907	0.0153517	0.0936687	-0.0131311	-0.0135678	0.0288923	0.0998785	0.0202016	-0.00622298	-0.0936074	0.0438328	0.010699	-0.0775744	-0.00710813	0.0728756	-0.00455105	-0.00234748	-0.00511088	0.00189715	-0.0434294	0.0741799	-0.0922244	-0.00122013	-0.0670239	0.0203079	0.135444	0.00594247	-0.00240854	-0.0456238	0.0706478	-0.148924	0.0726332	0.0185136	0.0832902	-0.122835	-0.0855614	0.138589	0.0126948	-0.0255699	0.0953088	0.050517	0.0173321	-0.0178501	0.0822137
Priv_hap_As1_ASC_sd	0.0522869	-0.0601882	-0.180397	-0.104665	0.0804657	-0.19482	-0.00284692	0.0378415	-0.0736645	-0.134959	-0.0435739	0.0873106	-0.0214816	-0.0100345	-0.152706	0.116318	0.0228668	-0.0797517	0.0406878	0.0151798	-0.0847645	-0.0158852	-0.160906	-0.0479735	-0.105999	-0.0399501	-0.0433534	0.0181773	-0.109846	0.142452	0.183064	-0.0865365	-0.0383922	0.135024	-0.0334248	0.203464	0.204825	0.174848	0.000882367	-0.0533424	-0.227433	-0.18868	-0.14513	-0.126767	-0.126316	0.166979	0.0325367	-0.101124	-0.0149086
Nb_shared_hap_EuAs_ASC_sd	-0.0400494	-0.148675	-0.0835843	0.0463676	0.160109	0.00277497	-0.0295258	-0.0247541	-0.0848216	0.0110907	0.00360818	0.05918	-0.00169854	-0.0403046	-0.031469	0.0399212	-0.0175446	-0.0728411	0.0272586	0.044563	0.0432753	-0.054965	-0.0810989	0.0668246	0.0808073	0.0220244	0.0886854	-0.115614	-0.0498459	-0.0316584	-0.0887673	-0.0635503	-0.100006	-0.280071	0.0111665	0.258567	-0.0558348	-0.09578	-0.0936326	-0.135252	-0.019147	-0.0881989	0.255598	-0.0939397	-0.324107	0.0166199	-0.189901	-0.19361	0.209014
Priv_hap_Eu2_ASC_sd	-0.0574146	-0.110629	-0.00659529	0.0875569	-0.217692	-0.0927676	0.0125982	0.0226687	-0.00188631	0.0682226	-0.0267691	-0.00172767	0.0660907	-0.0170194	-0.0244772	0.00735547	0.0619488	0.00738866	-0.04509	0.0959016	-0.153028	0.0630322	0.0111408	0.175242	-0.0770374	-0.0168921	0.0979765	-0.0524356	-0.164224	-0.0649348	-0.111514	0.0134996	-0.10271	0.0505856	0.0130021	0.0839516	-0.0390201	-0.132444	0.00617096	0.065451	-0.0348005	0.0362173	-0.184151	-0.0512859	0.125215	0.151458	0.056658	-0.0262624	-0.0716212
Priv_hap_As2_ASC_sd	-0.0284537	-0.0251325	0.143269	-0.211463	-0.0920212	-0.167939	-0.00488207	0.0127197	0.01895	-0.0688317	-0.0697432	0.0692279	-0.0530087	-0.0703848	-0.103139	-0.0154759	-0.0237829	-0.142652	0.0491678	0.0682311	-0.209407	0.0364105	-0.00516172	0.148774	0.0800038	-0.179202	-0.0236791	-0.12586	-0.0126853	-0.0462589	0.0466997	-0.0827635	-0.0785266	0.149364	-0.0918102	0.127197	-0.11248	0.12936	0.0037252	-0.0190874	0.081239	0.0614782	0.141191	-0.00106717	0.0211608	-0.106934	0.201137	0.294369	0.0932047
[truncated: 77 more columns]
