# Supplementary material for: Modeling SNP array ascertainment with Approximate Bayesian Computation for demographic inference
Source: Sci Rep. 2018 Jul 5;8:10209. doi: 10.1038/s41598-018-28539-y (PMC6033855; doi:10.1038/s41598-018-28539-y)
Supplement: Supplementary file 4 — Dataset S4 [file 41598_2018_28539_MOESM4_ESM.xls]

## Sheet: Hoja1
SS	PLS1	PLS2	PLS3	PLS4	PLS5	PLS6	PLS7	PLS8	PLS9	PLS10	PLS11	PLS12	PLS13	PLS14	PLS15	PLS16	PLS17	PLS18	PLS19	PLS20	PLS21	PLS22	PLS23	PLS24	PLS25	PLS26	PLS27	PLS28	PLS29	PLS30	PLS31	PLS32	PLS33	PLS34	PLS35	PLS36	PLS37	PLS38	PLS39	PLS40	PLS41	PLS42	PLS43	PLS44	PLS45	PLS46	PLS47	PLS48	PLS49
SegS_Af_CGI_m	0.109182	0.0790777	0.00920189	-0.0122202	-0.0110904	0.0150764	-0.0225992	-0.0404177	0.0129401	-0.0476339	-0.00908043	-0.0176708	-0.0202234	-0.0400692	0.0302388	0.0472163	-0.0244295	-0.00199158	0.0436725	0.00949857	0.0140492	-0.0152004	-0.0146141	-0.0144039	-0.0124704	-0.0125804	-0.0166088	-0.00702321	-0.0321825	0.0293536	-0.0160092	-0.0177012	-0.0136713	-0.00711888	0.0025123	-0.0198315	-0.00351893	0.0109639	-0.0430313	0.0301127	0.0387734	-0.00198021	-0.0171607	-0.0546508	0.000819077	-0.000533777	-0.00205906	0.00819133	-0.0112873
Sing_Af_CGI_m	0.107403	0.0759524	0.0166278	-0.0105352	-0.0113865	0.00274855	-0.0230575	-0.038492	0.011389	-0.0777441	0.0964237	0.0389246	-0.0310711	-0.0577889	0.0654634	0.0691275	-0.0199298	-0.0130303	0.0620697	-0.0221358	0.0333344	-0.0117874	0.00676836	-0.00113706	-0.0182371	-0.0167697	-0.0802936	-0.0553061	-0.0131973	0.00232925	0.00750367	-0.00607469	-0.0259221	0.0085974	-0.0251522	-0.00406028	-0.0120818	6.93e-05	-0.0506285	0.0546926	0.024507	0.0176885	-0.0207142	-0.0474044	-0.00131768	-0.00150188	-0.0192321	0.0233691	0.00670706
Dupl_Af_CGI_m	0.108425	0.0790708	0.011861	-0.0131453	-0.0121981	0.0164825	-0.0251642	-0.0448071	0.0144397	-0.0487146	-0.016434	-0.0107159	-0.0179365	-0.0346972	0.0163342	0.0347779	-0.0228772	0.00281586	0.0220783	0.0540232	-0.00639547	-0.00588683	-0.0448074	-0.0239803	0.00504908	-0.0177651	0.0483796	0.0134871	-0.037323	0.0813381	-0.0533248	-0.0285333	-0.00500131	0.00491397	0.0464131	-0.0580495	-0.0156433	0.0430813	-0.0326654	-0.00257247	0.0684443	-0.0164982	-0.0240567	-0.0887403	0.00290628	0.0106109	0.0217754	-0.00101349	-0.0365108
TajD_Af_CGI_m	0.0624783	0.0533985	-0.0327982	-0.0127861	-0.00179475	0.066558	-0.0103073	-0.0293595	0.0146376	0.11607	-0.461952	-0.238489	0.0419135	0.0748115	-0.170411	-0.0855313	-0.0397089	0.0507668	-0.10651	0.133843	-0.095722	-0.0364462	-0.0797414	-0.0950549	-0.0664722	0.0205789	0.302059	0.0374774	-0.0336574	0.156156	-0.118722	0.00242573	0.0699369	-0.0716258	-0.0570557	0.0796059	0.0714328	-0.0601869	-0.0213441	0.0303002	-0.0477178	0.0173116	0.0959431	0.154366	0.0441691	-0.012377	-0.0407318	0.0346318	-0.0144666
SegS_Eu_CGI_m	0.113424	0.045311	0.0303643	-0.0620314	0.00880461	0.0539649	-0.0225786	-0.0477905	0.00154873	-0.00329391	-0.0775503	-0.0373294	-0.0405818	0.00720018	-0.0419344	-0.0243008	-0.00358213	0.0111343	0.0328327	-0.00532673	-0.00384177	-0.0156845	-0.0392507	0.0320319	0.0106665	-0.0193951	-0.0433576	-0.0659957	0.0599463	0.0421545	-0.00952223	-0.0330925	0.00785197	0.00360074	0.0327672	-0.0334006	-0.00952734	-0.022254	0.000190942	-0.0249143	0.0659419	-0.0751674	-0.068846	0.0468759	0.0663923	0.0344698	-0.0212639	0.0382647	0.0325515
Sing_Eu_CGI_m	0.0910161	-0.00460454	0.0543793	-0.144518	0.0329261	0.0919898	-0.0161707	-0.0407184	-0.0221989	0.0308653	0.00954974	9.48e-05	-0.0889136	0.069769	-0.11953	-0.0369797	-0.0110798	0.0720554	-0.0156171	0.0223977	-0.0395603	-0.00731003	-0.0776195	0.0382895	-0.0307154	-0.030629	0.01175	-0.220295	0.0941732	0.133341	0.0343241	-0.0241544	0.0162225	-0.00803635	-0.0748026	0.0258964	-0.0245073	-0.00927632	0.0710565	-0.081676	0.0252258	-0.0636543	-0.0902751	0.0588684	0.0642253	-0.0127742	-0.057017	0.0682302	-0.00915601
Dupl_Eu_CGI_m	0.11309	0.0390696	0.0424237	-0.0563376	0.0108072	0.0539442	-0.0276178	-0.0556436	0.00581176	-0.00697416	-0.0895463	-0.017183	-0.00747169	-0.00109442	-0.0332895	-0.0522602	0.00607603	-0.0445471	0.0231636	0.0325755	-0.00877018	-0.0207443	-0.0250525	0.0178824	0.00517517	-0.0358471	-0.0803976	-0.0204528	0.0938991	0.0332194	-0.0537636	-0.0360205	0.00710301	0.024489	0.0342279	-0.045261	-0.021237	-0.0603953	-0.0320089	-0.0171061	0.07537	-0.0347728	-0.035084	0.116313	0.113419	0.103749	0.00915269	-0.0163645	0.0395114
TajD_Eu_CGI_m	0.07755	0.0954358	-0.0265729	0.102476	-0.0321673	-0.0270867	-0.0279829	-0.0445234	0.0436017	-0.0449483	-0.15908	-0.00188756	0.0781638	-0.081077	0.0360465	-0.0247167	0.000778406	-0.0948134	-0.0186486	-0.0200559	0.0521548	0.00503556	0.0381043	-0.0588401	0.0290487	0.0252276	-0.0179798	0.00562741	0.0463171	-0.0911678	-0.169911	0.0721212	0.0570846	0.0959711	0.024149	0.0465956	0.0281653	-0.0201283	-0.00490102	0.0814166	0.0303016	0.0597285	0.0671595	-0.0411421	-0.0550282	0.0255597	0.0490558	-0.0263447	-0.0534259
SegS_As_CGI_m	0.11333	0.0543431	0.0235051	0.00184477	-0.050556	0.0535531	-0.0255599	-0.0382337	0.0310503	-0.00574309	-0.0895094	-0.0514804	0.00954779	-0.0342115	-0.0305166	-0.00938489	0.00996326	-0.0310716	0.0421501	-0.0144694	0.0140344	0.0139558	-0.0269092	0.0223519	0.0166897	-0.00383855	-0.0436209	-0.0417033	-0.00874935	0.0218007	-0.0236948	-0.00348386	0.0170843	-0.0285877	0.0390755	0.00282194	0.0194155	-0.0199678	-0.0237172	0.0184646	0.0691101	-0.0103455	-0.0314412	-0.00813505	0.0266101	0.0697852	-0.00105519	0.012872	-0.054159
Sing_As_CGI_m	0.108902	0.035703	0.0373069	0.0103426	-0.0932973	0.0796544	-0.0295478	-0.0321989	0.0485596	0.00775599	-0.0522727	-0.0427081	0.0533166	-0.0391453	-0.0840812	-0.0196578	0.0307987	-0.0451941	0.0259608	-0.0026097	-0.0143411	0.00474626	-0.0769504	-0.00140912	0.00303267	-0.0173601	-0.055988	-0.0926722	0.0187425	0.0278571	-0.0356503	0.00759332	0.0507958	-0.0297933	0.0585054	0.055781	0.0268864	-0.018165	-0.0217623	0.0127947	0.0869725	0.016551	-0.031291	0.026441	0.0447454	0.130128	0.0196943	0.0275487	-0.10186
Dupl_As_CGI_m	0.113237	0.0597103	0.0201994	-0.0010785	-0.0316094	0.042923	-0.0251245	-0.0437781	0.0240694	-0.012459	-0.108795	-0.0428861	-0.0155312	-0.0235315	-0.0109002	-0.0120863	-0.00276307	-0.0259769	0.0438812	-0.0126288	0.0210739	0.0233702	0.00328912	0.0443752	0.0219519	0.00474933	-0.040769	-0.0258406	-0.0143792	0.0339082	-0.0268197	0.00443978	-0.00415474	-0.0238407	0.00744049	-0.0250294	0.000513259	-0.0192326	-0.0251967	0.00547534	0.0539206	-0.0484494	-0.0335022	-0.0137465	0.0137386	0.0185685	-0.0259252	0.018009	-0.029669
TajD_As_CGI_m	0.0806086	0.0870413	-0.0253045	-0.0260459	0.112857	-0.0476727	-0.011594	-0.0596677	-0.0338586	-0.0468486	-0.17574	0.00478264	-0.129215	0.0143124	0.0937032	-0.0360679	-0.0221322	-0.0207726	0.00297897	-0.0133327	0.0740376	0.0919742	0.140933	0.104999	0.050034	0.0496192	0.0860375	-0.0675544	0.000406303	0.0330601	-0.0196332	0.0180588	-0.0639939	0.0192764	-0.0641234	-0.136619	-0.0173885	-0.0368311	0.0520107	0.0314897	-0.0518918	-0.0352885	-0.00786765	-0.0511412	-0.00345615	-0.107705	-0.0755007	-0.05186	0.0832243
FST_AfEu_CGI_m	-0.0742661	0.0703231	-0.140318	0.0583535	-0.0520861	0.0570328	-0.0424286	-0.0568693	0.0536796	0.057081	-0.0502956	-0.0370409	0.0626816	0.00686531	0.00691528	0.0681691	-0.000296449	0.060848	-0.0529549	-0.111835	0.00770603	0.0469673	-0.00710075	0.0409656	0.0808079	-0.00652997	-0.0608193	0.0304213	-0.0417024	0.00581233	0.0221874	0.0247923	-0.00706261	0.0824429	0.0309595	0.0360652	-0.026863	0.0167771	-0.00359026	-0.000344153	-0.0228443	0.031764	-0.00410146	0.0206168	-0.034279	-0.0173953	0.0523707	-0.0095776	-0.0177812
FST_AfAs_CGI_m	-0.071491	0.0636749	-0.136592	-0.0721221	0.0954432	0.0314045	-0.0323798	-0.0767234	-0.0148038	0.0477114	-0.0499646	-0.0314174	-0.0175233	0.0489915	0.01761	0.0454069	0.0324812	-0.0428844	-0.0715407	-0.0180365	0.0629149	0.00820358	0.00387811	-0.0402262	0.0309349	-0.0903042	-0.0973659	0.0345663	-0.046838	0.00941369	0.0684105	-0.0762711	-0.0785035	-0.00704706	0.0399478	-0.0558946	-0.0203837	-0.00613029	-0.00344208	-0.0068526	-0.0380771	0.0380815	0.00383338	0.0358236	0.013447	0.0145199	-0.0313436	0.0166298	0.0271329
FST_EuAs_CGI_m	-0.0197103	0.0718259	0.0164616	0.157474	0.179214	-0.0559426	-0.012322	-0.0617305	-0.0163626	0.0317049	-0.0111867	0.00542544	-0.0165357	-0.0168427	0.0399361	-0.0741697	-0.0468047	-0.0969475	-0.013524	0.0390789	-0.00575969	0.0555701	-0.022725	0.12256	-0.00922683	0.0456844	-0.0648824	0.112451	-0.010323	0.0962466	0.00445564	0.0475428	0.0340328	0.0639036	-0.12202	0.0965308	-0.0761765	-0.0407791	0.0179398	-0.0340637	0.0554056	-0.0647504	0.0049008	0.0995215	-0.0154756	0.115413	0.0710599	0.0563819	0.0304809
Nb_diff_hap_Af_CGI_m	0.105939	0.07326	0.0183413	-0.00859506	-0.0100004	-0.00765235	-0.0169342	-0.027431	0.00719736	-0.0849829	0.143969	0.0466309	-0.0366369	-0.070325	0.106264	0.0892436	-0.0148873	-0.0234976	0.0766687	-0.0851585	0.0623276	-0.0182292	0.0468727	0.00762318	-0.0350626	0.0044317	-0.0918007	0.00733263	-0.0513038	-0.0669065	0.0637319	-0.0230287	-0.0349245	0.0101512	-0.0573725	0.00841531	0.0338317	-0.0149809	-0.0326092	0.0637522	-0.00431818	0.0312918	0.0128984	0.0272277	0.00642861	-0.0281949	-0.02172	0.0296435	0.0235928
Mode_hap_Af_CGI_m	-0.107621	-0.0747233	-0.0174856	0.00914565	0.0101261	0.00524856	0.0155998	0.0264189	-0.00724722	0.0750054	-0.109652	-0.0285273	0.0328994	0.063625	-0.102282	-0.0790359	0.0147607	0.0190784	-0.0559398	0.0602578	-0.0448645	0.0202403	-0.0297024	0.00769033	0.0329163	-0.0119037	0.00914151	-0.0591365	0.0804608	0.0348762	-0.042421	0.0391026	0.0231859	-0.0138663	0.022086	0.0162166	-0.044335	-0.00102513	0.000587195	-0.0252445	-0.00192388	-0.0231962	-0.0216545	-0.0345256	-0.00704945	0.0249502	0.00278709	-0.0151997	-0.00249835
Nb_diff_hap_Eu_CGI_m	0.0554179	-0.058185	0.0681109	-0.180647	0.058499	0.0955842	0.0132558	0.00611044	-0.0495761	0.0696351	0.0606624	-0.0479168	-0.0850875	0.034225	0.0252286	-0.00870602	0.00863772	0.0110879	0.0196442	0.0213144	0.0262958	-0.00174192	-0.0428892	0.00961995	-0.00537873	-0.0124693	-0.00271037	0.02435	-0.0867541	0.0175234	0.0916941	-0.0180562	0.00345643	-0.064351	-0.119457	0.0593719	0.0283109	-0.0131759	0.0478078	-0.0326005	-0.0280813	-0.0246055	-0.0298922	-0.0660042	-0.0404288	-0.0119474	-0.0294023	-0.00498089	-0.061629
Mode_hap_Eu_CGI_m	-0.0703649	0.0573827	-0.0860034	0.149238	-0.0614646	-0.0877912	-0.0087257	0.00447345	0.0402335	-0.0703301	-0.00534376	0.0303073	0.0369041	-0.00995236	-0.0916116	0.0481249	-0.0200279	0.0752158	-0.0320459	-0.034106	-0.0622277	0.0243183	0.0183801	0.0282503	0.0296678	0.0376254	0.0688628	-0.0914718	0.103298	-0.0286262	-0.0607997	0.0571275	0.0103179	0.0833194	0.0978319	-0.0515807	-0.0648575	0.0473867	-0.0342868	0.0049137	0.00878804	0.00826312	0.00144307	0.000653253	0.0231196	-0.0358338	-0.010441	0.0332907	0.0717697
Nb_diff_hap_As_CGI_m	0.0577574	-0.0478314	0.0704065	0.0511857	-0.189042	0.137012	-0.00773154	0.0351782	0.0730907	0.0812667	0.038906	-0.0473582	0.0863951	-0.0404491	0.0519973	-0.00579126	-0.0263649	0.0917138	0.0117348	-0.00528347	0.0259151	-0.0081874	-0.0218861	-0.027284	0.000410746	-0.00733919	-0.0120796	0.0762561	0.0179993	-0.0813476	0.0472224	-0.00369215	0.0469	-0.0628646	0.0343831	0.023894	-0.0468762	0.000896877	0.0107498	-0.0392441	0.0554735	0.0663714	0.0414674	-0.00599311	-0.00760341	0.0843319	-0.0527871	0.0886898	0.049743
Mode_hap_As_CGI_m	-0.065244	0.0472156	-0.078262	-0.0538704	0.17412	-0.132112	0.00794623	-0.0273802	-0.0688843	-0.0809641	-0.0117734	0.036607	-0.0684365	0.0299743	-0.0865031	0.0213892	0.036926	-0.0969729	-0.028811	0.0268062	-0.0262474	-0.00193018	0.00207909	-0.0111499	-0.00874368	-0.0154087	0.0198407	-0.093689	-0.0017934	0.0396572	-0.0461268	-0.00673272	-0.0400721	0.0540396	-0.0239001	-0.0253132	0.0282027	0.00485779	-0.0175238	0.0331631	-0.0538664	-0.0398963	-0.0259608	-0.0128142	0.00132972	-0.058963	0.0478228	-0.0763257	-0.0507727
Nb_shared_hap_AfEu_CGI_m	-0.0336944	-0.11913	0.0969012	-0.00791583	0.0449729	-0.107469	0.0731075	0.118864	-0.0627615	-0.0283031	0.0177446	-0.0117965	-0.0604909	-0.000315274	-0.054622	0.0277212	-0.0276517	-0.0252663	0.0523223	-0.0275282	0.116102	-0.00917757	0.0561873	0.000318914	-0.042483	0.011686	0.000953508	0.00162692	0.0644155	-0.0252834	-0.00570521	0.0164497	0.0281353	-0.0417153	0.00112164	-0.0381855	-0.0721057	-0.0546074	-0.0283128	-0.00280016	0.0823064	-0.0534219	-0.0304217	0.0413798	0.0706391	0.0204933	-0.0721221	0.0270708	0.00495875
Priv_hap_Af1_CGI_m	0.101976	0.0839556	0.00280144	-0.00685893	-0.015684	0.00869636	-0.0264689	-0.0429483	0.0157251	-0.0738476	0.129347	0.0476315	-0.0249805	-0.0664888	0.104426	0.0775052	-0.00987344	-0.0176544	0.0607763	-0.084937	0.0444569	-0.0145429	0.0397453	0.00722444	-0.0274715	0.00677823	-0.0837322	0.00564327	-0.0549022	-0.0616471	0.0542501	-0.0205834	-0.0349142	0.0246479	-0.0503372	0.0128233	0.0359362	-0.00946765	-0.0259766	0.0611277	-0.00330959	0.0312265	0.00837036	0.0139802	-0.00312503	-0.0238363	-0.00422763	0.020351	0.008415
Priv_hap_Eu1_CGI_m	0.0624158	-0.0370002	0.0493682	-0.185281	0.0512401	0.122958	-0.0023891	-0.0201861	-0.0375621	0.0820736	0.0537776	-0.0421363	-0.0736465	0.0275083	0.0498482	-0.00372151	0.0110353	0.00970722	0.0109721	-0.000613005	0.0291568	0.00312328	-0.0473243	0.00883117	0.00685054	-0.0134742	-0.0114773	0.0422757	-0.112186	0.0218649	0.0866243	-0.0225638	-0.000578817	-0.0428326	-0.118416	0.0731277	0.0343548	-0.0136113	0.0531464	-0.0267523	-0.0190632	-0.0210158	-0.0384496	-0.0826467	-0.0566146	-0.00478304	-0.00145657	-0.0182259	-0.0974543
Nb_shared_hap_AfAs_CGI_m	-0.0461553	-0.112316	0.0843054	0.0623271	-0.0263534	-0.104074	0.0673084	0.127722	-0.0281428	-0.0310621	0.0252572	-0.00917826	-0.010376	-0.0269965	-0.0796952	0.0433174	-0.0291129	-0.00538815	0.0502776	-0.0626222	0.0967728	0.0171538	0.0507223	0.0229896	-0.0192299	0.045099	0.0173752	-0.0136436	0.0714039	-0.0419973	-0.0396967	0.0653881	0.0567875	0.00124038	0.010606	0.00306453	-0.0698028	-0.0483803	-0.0350273	0.0093052	0.0878414	-0.0409282	-0.0228684	0.0269418	0.0424065	0.025808	-0.0410398	0.0244103	-0.0377039
Priv_hap_Af2_CGI_m	0.103736	0.0801541	0.00798303	-0.0147003	-0.0065221	0.00460312	-0.0233822	-0.0400396	0.00989354	-0.0755738	0.130832	0.0464325	-0.0345797	-0.0630978	0.107851	0.0792503	-0.0109983	-0.023003	0.0648843	-0.0780565	0.055543	-0.017964	0.0432359	0.00312588	-0.0335429	-0.00111159	-0.0887847	0.00981666	-0.0570649	-0.0589888	0.0641363	-0.0319431	-0.0416517	0.00824915	-0.0511127	0.00110901	0.0329815	-0.0113851	-0.0270767	0.0587977	-0.00274819	0.0303331	0.00862613	0.0179895	0.00664259	-0.0261226	-0.0216264	0.0289653	0.0220322
Priv_hap_As1_CGI_m	0.0694085	-0.0090117	0.0294948	0.0241997	-0.185593	0.175304	-0.0333641	-0.0133911	0.084737	0.09316	0.0200404	-0.0457473	0.0719968	-0.0450551	0.0943894	0.00115607	0.0129686	0.0217237	0.00145299	-0.0155863	0.0480263	0.0280998	-0.0182445	-0.00352733	0.0189575	-0.0197317	-0.0237692	0.0801143	-0.0545906	-0.0348518	0.0675442	-0.0506877	-0.00270444	-0.0559563	0.0477601	-0.0136601	-0.0215197	-0.00806187	0.0256125	-0.0399589	0.0672967	0.0428056	0.000265577	-0.0132942	0.0118397	0.0809013	-0.0559011	0.0890957	0.0271467
Nb_shared_hap_EuAs_CGI_m	-0.00027489	-0.0625254	-0.0632221	-0.167583	-0.159235	-0.0299189	0.0179209	0.0585614	0.000419689	-0.101131	-0.0838627	0.0455261	-0.00496154	0.0264376	0.0335053	0.0621086	0.0950981	0.00023815	0.0264842	-0.130713	-0.0408328	-0.0315038	0.0714804	-0.0254834	0.0695382	0.0201345	0.125608	-0.0579934	0.0186586	-0.0649691	-0.112071	-0.00271385	-0.0379781	-0.0370291	-0.0242324	-0.0330952	-0.0162691	0.0706408	0.0558369	-0.0098236	-0.00876303	0.113772	0.0190722	-0.0763703	-0.0193557	-0.0252843	-0.0796541	0.0639828	0.103175
Priv_hap_Eu2_CGI_m	0.0580959	-0.0472295	0.0839013	-0.155962	0.0989116	0.106378	0.00964351	-0.00653609	-0.0539301	0.0931167	0.0816239	-0.0630233	-0.0979766	0.0316922	0.0170632	-0.0175259	-0.0106789	0.0333023	0.0228898	0.021356	0.00713684	0.00270773	-0.0649625	0.042392	0.0107822	-0.00539722	-0.0205117	0.0282372	-0.0424706	-0.00770353	0.097766	-0.0254022	0.0164176	0.0103761	-0.0394286	0.023106	0.0295236	-0.0396908	0.0277941	-0.0301194	-0.0148295	-0.0709871	-0.0450353	0.0138799	0.00329265	-0.00611949	0.00166636	-0.0180037	-0.0277618
Priv_hap_As2_CGI_m	0.0536679	-0.0118029	0.0959492	0.143902	-0.101064	0.14393	-0.0169376	0.00441862	0.0722296	0.127472	0.0888535	-0.0885165	0.0853135	-0.0777681	-0.00348821	-0.0352395	-0.00708828	-0.0282305	0.00258938	0.0687217	0.0436242	0.0520419	-0.0757467	0.00273257	-0.0131128	-0.0139486	-0.0577118	0.023578	-0.0330472	-0.0580554	0.0982543	-0.023232	0.0451086	-0.0196424	0.0742076	-0.012779	0.0212125	-0.0484184	-0.0150005	-0.00861724	0.0275893	-0.0303526	-0.0103582	0.040023	0.0255575	0.0519028	-0.00362034	0.0069576	-0.0326207
SegS_Af_ASC_m	0.104039	0.0601776	0.0450186	-0.0047665	-0.0149393	-0.0663034	0.0534029	0.0837141	-0.0302492	0.0584929	-0.00801141	0.00306819	0.0968252	0.159128	-0.076451	0.0281635	-0.0109079	-0.0233672	0.0360919	0.00304706	0.0484018	0.019823	-0.00507147	0.0378174	0.065809	-0.0403297	-0.117801	0.0454951	0.0408134	0.0731116	0.0256286	-0.0105385	-0.0331004	0.0100022	0.0927373	-0.00864038	-0.02213	0.0444229	0.0276458	-0.00386594	-0.0919643	0.0904301	0.0168315	-0.0599469	-0.0891683	0.0449675	-0.0266588	0.0203507	0.0532607
Sing_Af_ASC_m	0.0729773	0.0461062	0.147548	-0.0157859	-0.0403174	-0.109682	0.0383792	0.0548608	-0.023921	-0.0359201	0.0146895	-0.0316382	-0.119805	-0.163656	0.0387581	-0.0855602	0.0706317	0.102078	-0.303359	-0.0612987	-0.0619418	0.0172666	-0.0488702	-0.0752238	0.0715629	-0.0682651	-0.0491608	-0.0279263	-0.0714262	0.0672366	-0.0417448	-0.0100955	-0.00265458	-0.085312	0.126677	0.0755159	-0.0751698	-0.169582	0.0895125	-0.126641	-0.12514	0.0193781	-0.0355703	0.101299	-0.0444742	0.0474502	-0.0479553	-0.0549956	0.00200963
Dupl_Af_ASC_m	0.0813902	0.0527291	0.12851	-0.0161332	-0.0363618	-0.105682	0.0508144	0.0715892	-0.0319157	0.0160586	0.00188094	-0.0197767	-0.00891872	0.0184294	0.016814	-0.0479241	0.0577315	0.0607654	-0.315776	-0.0488986	-0.0170141	0.109844	-0.00706846	0.000930095	0.115807	-0.0901318	-0.0707446	0.0705579	0.0212345	0.0631151	0.0337773	-0.0899248	-0.017446	-0.0188035	-0.0882284	-0.0753348	0.142534	0.188572	-0.143219	0.0783091	0.0633509	-0.118316	0.0624576	-0.0964213	-0.00382275	0.0670017	0.0992145	0.124544	-0.0283567
Pi_Af_ASC_m	0.102695	0.0597247	0.00304947	0.000979749	-0.00546769	-0.0581055	0.0613553	0.102695	-0.0345496	0.0768145	0.00502597	-0.00833097	0.128086	0.194984	-0.0485048	0.0666259	-0.0356433	-0.059063	0.111935	0.0444009	-0.00486791	-0.0103377	0.00741212	0.0387876	-0.0108713	0.0224216	-0.0245149	0.0355627	0.0307242	0.0110005	0.0298748	-0.00570684	-0.0304062	0.0140512	0.0915888	-0.00595258	-0.0398858	0.0184158	0.0341423	-0.0218106	-0.0678831	0.0789584	0.00299761	-0.0279684	-0.0578976	0.0170169	-0.0204909	0.00401569	0.0529777
TajD_Af_ASC_m	0.0544608	0.032688	-0.145389	0.0188808	0.0307124	0.0162418	0.0513662	0.105739	-0.0266615	0.128577	0.0160378	-0.0410601	0.205426	0.273701	0.0509781	0.154732	-0.106092	-0.146001	0.310634	0.105897	-0.125182	-0.120144	0.0738993	0.0214278	-0.274184	0.185921	0.213031	0.000635787	-0.0534269	-0.131089	0.0444024	-0.00150866	-0.0157439	0.0334465	0.00716018	0.0496812	-0.0870029	-0.111824	-0.0300088	0.0402105	0.0864581	0.0368764	-0.0934759	0.0475564	0.104533	-0.170539	0.0119697	-0.0904717	0.00452954
SegS_Eu_ASC_m	0.0851873	-0.0994954	-0.048157	-0.0447552	0.0703072	0.0395976	0.015067	0.0361375	-0.0203496	-0.0572896	-0.0342987	0.0434419	0.120294	-0.112108	-0.0205145	-0.0172636	-0.0546205	-0.0424354	-0.0374959	0.0489445	-0.000723756	0.0216012	0.0102076	-0.0103446	-0.0142568	0.0190145	-0.0750186	0.0136425	0.00103425	-0.0161092	-0.0114024	0.00390882	0.0121606	0.0172309	0.0884881	0.00834606	0.0190908	0.0297725	-0.00840153	-0.00505785	0.00130353	-0.006059	0.0340812	0.0366991	-0.0247741	-0.0144293	0.0403869	0.041178	0.038589
Sing_Eu_ASC_m	0.0379526	-0.111828	0.0595553	-0.0668466	0.0410345	0.0374598	-0.031417	-0.0487367	-0.00192177	-0.193012	0.00427895	-0.107822	0.0696009	-0.000640904	-0.0313918	-0.0280244	0.0352313	-0.00355436	0.0778854	0.0490909	-0.0281189	-0.0242684	0.134862	0.134503	-0.151145	0.0145109	0.142574	0.0182407	0.323645	0.173355	0.248441	-0.231005	-0.169095	-0.0345123	0.120885	-0.0260826	-0.085133	0.00910492	0.0843572	0.0046413	-0.0103711	0.0270585	0.0536313	0.149525	-0.104826	0.0372138	0.198069	0.108411	-0.0361044
Dupl_Eu_ASC_m	0.0535246	-0.119185	0.0218689	-0.0652245	0.0507096	0.0371947	-0.0192419	-0.0208636	-0.00759881	-0.148478	-0.00954443	-0.0331082	0.165067	-0.0496079	-0.0355293	0.0469206	-0.0489626	-0.0200274	-0.050716	0.0431046	-0.127876	0.0196956	0.0568691	0.0986047	-0.0666712	-0.0369604	-0.0321933	0.14101	0.120966	0.107092	0.10427	-0.019174	-0.0372231	-0.0295072	-0.1183	-0.188111	0.107566	-0.0377171	-0.0722606	-0.0795953	-0.152461	0.0839681	-0.10359	-0.0918578	0.175919	0.213484	-0.215955	-0.119233	0.127383
Pi_Eu_ASC_m	0.0897779	-0.0835018	-0.0741462	-0.0340458	0.0722941	0.0369247	0.0257592	0.0552842	-0.0240005	-0.0164901	-0.0381269	0.0696628	0.11076	-0.1272	-0.0135878	-0.0349588	-0.0537003	-0.0486556	-0.0376626	0.0368189	0.0249741	0.0227071	-0.00793424	-0.037527	0.0246205	0.0312373	-0.0965054	0.00270611	-0.0211723	-0.0670065	-0.0877782	0.038762	0.0580976	0.0593554	0.107534	0.0453384	0.0414016	0.0210283	0.000711383	-0.00722571	0.0424663	-0.0310868	0.0319251	0.0330439	-0.0258805	-0.0532729	0.0423416	0.0533014	0.0292968
TajD_Eu_ASC_m	0.0748769	0.00259531	-0.131851	0.0188189	0.0541724	0.014237	0.0514542	0.0990603	-0.0264266	0.137728	-0.046367	0.142847	0.0780707	-0.110354	0.0306309	-0.0965866	-0.0161876	-0.0691938	-0.0232698	-0.0149509	0.141571	0.0297425	-0.0703133	-0.13865	0.179094	0.0501871	-0.115786	-0.00281141	-0.0571368	-0.223876	-0.334882	0.141903	0.180379	0.277338	0.139073	0.217871	0.115654	-0.0473572	0.0864071	0.0619545	0.197127	-0.0899005	-0.0669119	-0.0386487	-0.0169002	-0.154925	-0.010249	0.0985159	-0.0728047
SegS_As_ASC_m	0.0867547	-0.086791	-0.0664919	0.0682268	-0.0520687	0.0669448	0.0127494	0.061027	0.023144	-0.0327888	-0.0347656	0.0555744	-0.156035	0.0196517	-0.00545464	-0.021249	-0.0630103	-0.0187721	-0.0232089	0.0423834	-0.0130094	0.0292011	0.0261752	0.0719757	0.0245978	0.0152332	-0.0275069	-0.00434965	-0.0131689	0.0230965	0.0238216	-0.0107669	-0.025902	0.0299047	-0.00439529	0.00757139	0.0261292	0.00154761	0.0319642	0.00231668	-0.0368614	0.0131926	0.00586207	-0.0120331	-0.00287027	-0.0113144	0.0219416	-0.0262959	0.00190806
Sing_As_ASC_m	0.0648452	-0.110409	-0.00493697	0.0614047	-0.078876	0.0699637	-0.016117	0.0160941	0.0422419	-0.112208	-0.012522	-0.00529941	-0.137196	0.0696467	-0.0208668	0.0467909	-0.0494157	-0.0533227	-0.0248164	-0.0237712	-0.0984286	-0.109528	-0.0586523	-0.0119855	-0.0444717	0.0374092	-0.110737	0.114583	0.0154771	0.0936911	0.0738873	0.211845	0.0953148	0.0426484	0.145469	0.207916	0.041359	0.249361	0.0610961	0.0907325	-0.0725135	-0.00619696	-0.0411882	-0.0279713	0.0533018	0.038269	0.111025	-0.00400131	0.0300943
Dupl_As_ASC_m	0.0834198	-0.0856098	-0.0661314	0.0648167	-0.0515198	0.0657888	0.0135973	0.0603542	0.0217638	-0.0269603	-0.0376807	0.063728	-0.163964	0.0245501	-0.0124502	-0.0136001	-0.0766271	-0.0197894	-0.0341397	0.0645869	-0.0484377	0.0277147	0.013109	0.0746622	0.0244591	-0.0185169	-0.0778164	0.0270996	-0.0079277	-0.0250158	-0.0371703	-0.0804146	-0.0986732	0.0398719	-0.103213	-0.108659	-0.0181155	-0.0864291	-0.0993648	-0.120031	-0.0677502	-0.182937	0.0405418	0.0552543	-0.119318	-0.0722352	-0.106781	0.100997	-0.130547
Pi_As_ASC_m	0.0888859	-0.0789263	-0.0780554	0.0678174	-0.0444823	0.064353	0.0183455	0.0687199	0.0183085	-0.0153194	-0.0372845	0.0655667	-0.153745	0.00913833	-0.0018961	-0.0377596	-0.0603656	-0.0115455	-0.0192466	0.0536013	0.0101379	0.0599883	0.0456711	0.0881056	0.0397122	0.0136131	-0.00146729	-0.0345313	-0.0169175	0.0119458	0.0149695	-0.0547921	-0.0447872	0.0234925	-0.0266229	-0.0277792	0.027348	-0.0477902	0.034746	-0.00539193	-0.0225133	0.0357271	0.0127298	-0.0162464	-0.00425703	-0.0148334	0.0100246	-0.0411081	0.00405259
TajD_As_ASC_m	0.0698896	0.0131782	-0.122392	0.0378055	0.0357357	0.0172939	0.0521819	0.0937957	-0.0292408	0.134362	-0.0604213	0.128398	-0.0651942	-0.0258364	0.0573636	-0.162173	-0.00782737	0.0450187	0.0160552	0.125473	0.229822	0.327937	0.20012	0.202777	0.181592	0.02389	0.240525	-0.267064	-0.0593845	-0.012175	-0.000519925	-0.329094	-0.192587	0.0106139	-0.158811	-0.287639	-0.008887	-0.42346	0.0536543	0.0681194	0.122195	0.216424	-0.00307228	-0.0531409	0.041821	0.0620498	-0.122757	-0.123824	0.0796915
SegS_Nat_ASC_m	0.0867529	-0.0814748	-0.0762655	0.0612927	-0.0288982	-0.0444713	-0.00900902	-0.0608698	-0.117115	0.0136219	0.00157117	-0.00115042	-0.0247453	-0.00917755	0.00610689	-0.0260712	-0.0319949	-0.0134937	-0.00759728	-0.0752143	-0.0296889	0.0498758	-0.0710483	0.0154405	-0.00663987	-0.0856275	0.0424467	0.00219291	-0.0105111	-0.053932	0.0250049	0.0112697	0.000429271	-0.00948229	0.0272312	0.0180541	-0.0182845	0.00389684	-0.00195682	-0.0139586	-0.0381546	0.00269238	0.00839365	-0.00683317	-0.0130551	0.0274924	0.0237589	0.0253218	-0.0241109
Sing_Nat_ASC_m	0.0395425	-0.103099	0.0317756	0.0558049	-0.0285555	-0.0361727	-0.0482317	-0.126671	-0.0758038	-0.127436	0.026771	-0.116707	0.0354605	0.142393	0.015947	-0.076736	0.0665179	0.0416271	0.0911871	-0.126901	0.0605569	0.329441	-0.208611	-0.125128	-0.172132	0.34361	-0.158795	0.0235816	0.0337236	-0.0870096	-0.17864	0.022019	0.00784931	0.0641213	0.0469203	-0.019242	0.0327459	-0.0341721	-0.0314728	-0.0964981	-0.157503	0.00844621	0.065261	-0.147898	0.0527676	-0.0116004	0.0647537	0.116604	-0.159678
Dupl_Nat_ASC_m	0.0522712	-0.105097	-0.00251399	0.0558354	-0.0433172	-0.0446712	-0.0421042	-0.120974	-0.100246	-0.0839739	0.0293169	-0.0761028	0.0241808	0.105847	0.00441079	-0.0168021	-0.00440786	-0.0069057	-0.0167663	-0.105144	-0.0750237	0.157852	-0.149174	-0.0917821	-0.00726338	0.0802758	-0.0614878	0.0218884	0.000718391	-0.0079794	0.0271661	0.0912303	0.068638	0.0362408	0.0231427	-0.0619886	0.124937	0.00704004	0.00996048	0.115493	0.303275	0.0417551	0.00578041	0.233526	-0.330933	-0.0181211	-0.320447	-0.192478	-0.0309695
Pi_Nat_ASC_m	0.0910677	-0.0663077	-0.0974739	0.0583754	-0.0214984	-0.0400265	0.00245023	-0.0365567	-0.113832	0.0432587	-0.0042302	0.0209132	-0.037505	-0.0433184	0.00493313	-0.0325573	-0.0330172	-0.0197662	-0.00717706	-0.0651332	-0.0183471	0.0189494	-0.0395113	0.0436675	0.00551721	-0.151591	0.0840974	-0.0102949	0.00548167	-0.0569022	0.0264004	-0.00846038	0.00205498	-0.04349	0.0225039	0.0231075	-0.0315659	0.0228057	0.0168082	-0.0183963	-0.0525655	-0.0136182	-0.000927004	-0.00437281	0.019122	0.042992	0.0545479	0.0240081	0.0285728
TajD_Nat_ASC_m	0.0850009	0.00219253	-0.136567	0.0334042	0.00702666	-0.0164481	0.0386385	0.0473477	-0.076354	0.132687	-0.031076	0.0842574	-0.0521487	-0.111883	0.024075	-0.0548426	-0.0101594	-0.0356624	-0.000728999	-0.0211891	0.0718077	-0.0348086	0.0595993	0.106455	0.0488194	-0.322964	0.231518	-0.0471068	0.0710404	-0.045797	0.0325479	-0.0851033	-0.00576801	-0.110449	0.00504746	0.0393474	-0.056528	0.0992968	0.153951	0.0359843	-0.086911	-0.0713626	-0.101829	0.0297618	0.145082	0.124467	0.0932359	0.0199903	0.212333
SegS_Ibs_ASC_m	0.0885066	-0.0823622	-0.064444	0.00101618	0.0597487	-0.0914578	-0.00673848	-0.00386293	0.116684	0.0315889	-0.00288205	0.0136853	0.00218373	-0.0462376	-0.0125379	-0.0173394	-0.0471828	-0.0307205	-0.0306934	-0.0366107	-0.00882598	-0.0171513	-0.0917392	-0.0382018	0.0732505	0.0489173	0.00620894	-0.0141312	-0.00850946	-0.0370474	0.0695307	-0.0260138	-0.0202217	-0.0446784	-0.00144409	-0.0249797	-0.060549	0.024442	-0.0440982	-0.0241464	-0.0295642	0.0573666	-0.00575572	0.027673	0.00184988	-0.0476851	0.0386407	0.00687701	-0.00118711
Sing_Ibs_ASC_m	0.0420696	-0.104327	0.0377015	0.00666733	0.0463287	-0.0780056	-0.0511926	-0.0769272	0.116799	-0.119751	0.0317438	-0.112698	0.0883547	0.135162	0.0387165	-0.096457	0.0441685	0.0222285	-0.121365	0.0761761	0.235883	-0.272888	-0.0636593	0.342825	-0.0550776	-0.0690949	0.103184	-0.0886643	-0.0296084	-0.172416	-0.118466	0.0470584	-0.0154463	0.0244663	0.0562778	-0.117472	0.0685928	0.0458115	-0.154355	-0.0755819	-0.00157468	0.219985	-0.109219	0.0558399	-0.0545387	-0.0164978	0.0297496	-0.0127403	0.111187
Dupl_Ibs_ASC_m	0.0558605	-0.106748	0.00882614	-0.00651223	0.0460711	-0.0965911	-0.038849	-0.0599196	0.134061	-0.0640739	0.0296651	-0.0667065	0.0854471	0.0831627	0.0144507	-0.0108096	-0.00453751	-0.00775203	-0.0749749	-0.0226903	0.0493086	-0.136759	-0.0951567	0.144965	0.0222785	-0.0378325	0.0449655	-0.0854497	-0.0695827	-0.0136049	0.0344685	-0.1027	-0.085255	0.0173343	0.0792516	0.0475455	-0.134553	-0.102368	0.145204	0.157163	0.0514272	-0.300142	0.361845	-0.279506	0.116804	0.0170542	-0.167145	-0.142752	0.141526
Pi_Ibs_ASC_m	0.0928297	-0.0674478	-0.087856	0.00487806	0.0605714	-0.0830382	0.00318087	0.0164606	0.102675	0.0567807	-0.00392125	0.0220946	-0.00191124	-0.0585369	-0.00246022	-0.0346575	-0.0319536	-0.0324775	-0.0130972	-0.0766659	-0.000273405	-0.00586498	-0.0723452	-0.0657154	0.0869025	0.0817393	0.0236717	-0.00964249	0.0436321	-0.0100813	0.0502499	-0.00958913	0.0181851	-0.0331461	-0.0244458	-0.0287497	-0.0285146	0.032605	-0.0285594	-0.0285924	-0.0341444	0.0153945	-0.0386844	0.0443208	-0.0145239	0.0128095	0.0316065	0.0301344	-0.052014
TajD_Ibs_ASC_m	0.0858417	0.00225521	-0.131867	0.0128564	0.0442499	-0.0340083	0.0387797	0.0775647	0.0283675	0.143082	-0.034066	0.0781266	-0.033344	-0.115354	0.0247012	-0.0489527	-0.00912804	-0.0397588	0.0397319	-0.149133	0.0139044	0.0816739	-0.0447737	-0.204353	0.146798	0.170015	0.0484578	0.0252862	0.152459	0.0518145	0.0519348	0.0110741	0.0732227	0.0389337	-0.101179	0.00863761	0.0493124	0.0704253	0.0857104	-0.00185737	-0.071858	-0.0886495	-0.18474	0.140126	-0.0395184	0.162202	-0.00982737	0.117761	-0.251087
SegS_Mex_ASC_m	0.095319	-0.0836919	-0.0619312	0.0582935	0.0460833	-0.0313734	-0.0054841	-0.0138043	-0.00401141	0.00976091	-0.0369182	0.0478919	-0.0247783	-0.0386999	-0.0280878	0.141654	0.114147	0.068621	-0.0167735	0.0382392	-0.0705531	-0.00976554	-0.0249613	-0.0248963	0.0371826	-0.0255638	-0.00680841	-0.01134	-0.0599229	-0.0815622	0.0566688	-0.0367723	-0.0109515	-0.0268025	0.00732939	0.0613042	-0.0390159	0.0153304	-0.0410668	-0.0837488	-0.000110857	-0.00137481	-0.0138693	0.0171987	-0.00910843	0.0119586	0.0340765	0.00358099	0.00799031
Sing_Mex_ASC_m	0.0265884	-0.0912359	0.0844788	0.0666808	0.0579238	0.0547926	-0.0427223	-0.0538711	0.016269	-0.216057	0.0253431	-0.119519	0.0799801	0.173745	0.00147274	-0.11444	-0.0837576	-0.0761476	0.0553203	-0.146505	-0.0550267	0.0596013	0.216107	-0.173289	0.298089	-0.110705	0.11139	-0.267865	-0.150552	-0.0945975	-0.0487568	-0.0733484	0.075952	0.122797	0.0882939	0.143676	0.0364503	0.0732146	-0.16908	-0.265278	-0.0318747	-0.0156731	-0.00551053	-0.0387712	0.00840584	0.0844323	-0.0309677	0.0223456	-0.00798993
Dupl_Mex_ASC_m	0.0531165	-0.110751	0.0323587	0.0580716	0.0394217	-0.011044	-0.0423717	-0.0724895	0.0149307	-0.126255	0.000892401	-0.0519994	0.0645335	0.140073	-0.011006	0.160963	0.144339	0.0862671	-0.0238091	0.0566606	-0.137818	-0.0318123	0.0797479	-0.0864856	0.177323	-0.0855144	-0.0739975	-0.0338995	-0.144806	-0.0786494	-0.017136	0.150856	0.170671	-0.113163	-0.0765339	-0.223495	-2.04e-05	-0.326789	0.233366	0.135535	0.0603875	-0.00506923	-0.0296333	-0.108966	-0.0314264	-0.0669616	0.28297	0.210989	-0.0623606
Pi_Mex_ASC_m	0.0983813	-0.0654383	-0.0913149	0.0530244	0.0444731	-0.0335887	0.00608884	0.00697207	-0.0103775	0.0483711	-0.036565	0.0562034	-0.0301111	-0.0570746	-0.0137803	0.119415	0.141823	0.0674028	-0.0133014	0.0214051	-0.0212571	-0.0148869	-0.0258289	0.001007	-0.00645323	0.000248074	0.0187815	0.00674141	0.0162634	-0.0495348	0.0326104	-0.0244747	-0.000339709	-0.0280257	0.00458458	0.0417585	-0.0138792	0.0396537	-0.0298551	-0.0596342	-0.00820248	-0.0363547	-0.0193706	0.0188168	-0.00958196	0.0528611	0.0161674	-0.0182993	0.0305084
TajD_Mex_ASC_m	0.0836269	0.00676989	-0.140319	0.018061	0.0200434	-0.0406256	0.0381842	0.0595465	-0.0255217	0.163312	-0.051226	0.095598	-0.0526786	-0.123399	0.0325527	0.0676176	0.153382	0.0602318	-0.0156243	0.0227847	0.114355	-0.00333868	-0.0904004	0.0550838	-0.115856	0.0454051	0.0695024	0.0793985	0.156999	0.0222691	0.0412598	-0.0211336	-0.0288898	0.0129921	-0.0266675	0.0294583	0.0309589	0.106988	0.0679602	0.0487324	-0.0439768	-0.104202	-0.0778525	0.0932264	0.021824	0.141525	-0.0445836	-0.0539996	0.0636582
FST_AfEu_ASC_m	-0.0792429	0.0590235	-0.149019	0.0508963	-0.0467303	0.056782	-0.0365434	-0.0436023	0.0470673	0.0593337	0.0161311	-0.00292577	0.0832144	0.0357743	0.00182443	0.072588	0.00247186	0.0648628	-0.0577846	-0.118493	0.0105273	0.0481128	0.00182975	0.0533237	0.0642974	-0.00580521	-0.0451887	0.00838013	-0.0271847	0.0634683	0.010712	0.0249346	0.00212352	0.0892812	0.0437454	0.0244241	-0.0692351	-0.0108852	-0.0250559	0.00610028	0.0223855	-0.00776282	-0.0577818	0.0232143	0.00464885	-0.0322369	0.0404012	-0.000477302	-0.0161726
FST_AfAs_ASC_m	-0.075941	0.0547648	-0.145077	-0.0678896	0.0871371	0.0319091	-0.0264208	-0.0607609	-0.0154812	0.0527281	0.0170288	0.000547961	0.00299924	0.0790794	0.0111812	0.0494401	0.0388391	-0.0544804	-0.0802572	-0.0235511	0.074628	-0.000535729	0.0004202	-0.0601397	0.0072088	-0.0957222	-0.0965161	0.0285434	-0.0314862	0.0454327	0.0400744	-0.0857983	-0.0592023	-0.00648089	0.0611258	-0.0518892	-0.0530435	-0.0410047	-0.0385818	0.0111311	0.018511	0.0262594	-0.0300113	0.0349137	0.0496392	0.0323779	-0.0351571	0.0240015	0.00826147
FST_EuAs_ASC_m	-0.0203918	0.0629661	0.0134129	0.161612	0.18639	-0.0499269	-0.0124912	-0.0601791	-0.0169941	0.0302228	-0.0014717	0.0086099	-0.0120939	-0.0189268	0.028006	-0.0803919	-0.0487875	-0.0987262	-0.015355	0.036986	-0.000686015	0.0622059	-0.017292	0.130699	-0.00459104	0.059467	-0.0484201	0.108258	0.00277736	0.0816635	-0.0173651	0.0487704	0.0589921	0.0590223	-0.129571	0.103829	-0.0876193	-0.0375895	0.0418987	-0.0487253	0.0849619	-0.0606345	-0.00159943	0.0563223	-0.0205803	0.108417	0.0486878	0.0896569	0.048514
FST_NatIbs_ASC_m	-0.0101277	0.0469756	0.055866	0.0977764	0.134083	0.221407	0.0431349	0.130951	-0.016331	-0.110752	-0.0645475	0.0735487	0.0271989	0.0179523	-0.0143429	0.0579139	0.0459419	-0.0436644	-0.0464119	-0.17482	-0.0107365	0.00842671	-0.141426	-0.00166845	0.0233675	-0.0521251	0.0771619	-0.0598159	-0.00899691	0.0162354	0.0137928	-0.0380385	-0.0742379	0.00423896	0.0385165	-0.0454571	-0.0633347	0.0197215	-0.0210736	0.104119	-0.045661	0.0589122	-0.0225588	0.0298935	0.0204923	-0.101049	-0.0755443	0.0109776	-0.0815189
FST_NatMex_ASC_m	-0.00370032	0.0249961	0.0380057	0.0430063	0.086131	0.0894871	-0.349371	0.171593	-0.0189919	-0.0395643	-0.0488677	0.0500578	0.0100485	0.0232064	-0.00344145	0.0408791	0.0543088	-0.0104865	-0.0117389	-0.132753	0.00915293	0.0542636	-0.125774	-0.0220341	-0.0286743	-0.122641	0.0874209	-0.043413	0.000702521	0.0147024	0.0740255	0.152453	-0.107854	0.0458582	0.0153277	-0.0136931	0.0492642	-0.101031	-0.0368286	-0.101876	0.0364174	0.0318983	0.0590904	-0.0519406	-0.00356245	-0.0568053	0.0706455	0.0186294	0.0447663
FST_IbsMex_ASC_m	-0.00696344	0.0235979	0.0206374	0.057999	0.0548239	0.148372	0.393196	-0.0307629	-0.000324637	-0.0865583	-0.0385935	0.0436399	0.0270092	0.0167945	-0.00295298	0.0513558	0.0642618	-0.0190747	-0.047678	-0.0983357	0.0437223	-0.0613042	-0.126212	-0.0465592	0.0487685	0.00514362	0.086339	-0.0608653	0.0107389	0.0325857	0.12182	0.14749	-0.11014	0.0415899	-0.0278829	-0.0362296	0.034134	-0.120232	-0.0631356	-0.150141	0.0776528	0.0654612	0.0511176	-0.0412586	0.000448706	-0.0145301	0.071794	0.0189329	0.121657
Nb_diff_hap_Af_ASC_m	0.106886	0.0757786	0.0494486	-0.0125963	-0.020199	-0.0416712	0.0163456	0.0239851	-0.0105333	0.00265858	0.0396703	0.0433214	0.048715	0.0850734	-0.0483629	0.0307091	-0.0141538	-0.0262461	-0.0627177	-0.00388601	-0.00270165	0.0113112	0.0180657	-0.00218292	-0.0373988	0.0130765	0.01532	-0.0699204	0.0515776	0.0309371	-0.0149998	0.0158137	0.0195055	-0.0101604	-0.000712377	0.0323096	0.0146537	-0.0205474	0.05787	-0.0549521	-0.0520048	0.018533	0.00947325	0.0435318	-0.0188792	0.029382	-0.00513837	-0.00413412	-0.0169666
Mode_hap_Af_ASC_m	-0.106163	-0.0739198	-0.0301357	0.00923879	0.0153795	0.0414219	-0.0296032	-0.0460538	0.0167726	-0.0391188	-0.00789712	-0.0246762	-0.0968584	-0.155918	0.0521859	-0.0641899	0.0328805	0.0608468	-0.00596409	-0.0256216	0.00400882	-0.00561225	-0.0184626	-0.017086	0.0423582	-0.0386223	-0.0514852	0.023314	-0.0495912	-0.0185179	0.00434862	-0.00632653	-0.0135041	-0.0010536	-0.0479571	-0.0297685	0.000943974	0.0216915	-0.0459325	0.038287	0.0498514	-0.0296069	0.00725995	-0.0102039	0.0167663	0.000788963	0.00609558	0.0142252	-0.000435474
Nb_diff_hap_Eu_ASC_m	0.0661586	-0.112579	0.0308153	-0.0994571	0.0726873	0.0633839	0.00110035	-0.00399924	-0.0254496	-0.0292967	-0.0304182	0.0487676	0.0970995	-0.0399637	-0.019476	-0.0218318	-0.0369784	-0.0687959	-0.0310377	0.0203138	0.0460612	0.0163603	0.0283331	-0.0135869	-0.062053	0.00748749	-0.0471658	-0.0309452	-0.023714	0.070395	-0.00911853	-0.00253595	0.0163847	-0.0188189	0.0132773	0.0126076	0.0637305	0.026378	0.0126729	0.03605	-0.012526	-0.000668088	0.0141237	-0.0314302	-0.0409649	0.0210252	0.0143495	0.0282411	0.00189081
Mode_hap_Eu_ASC_m	-0.0772691	0.105328	-0.00478739	0.0696398	-0.0742948	-0.0498554	-0.0110268	-0.0128399	0.0230381	0.00528084	0.0740026	-0.105289	-0.12509	0.0777889	0.00654096	0.0289207	0.0585557	0.109173	0.0456239	-0.040786	-0.0787443	-0.0310053	-7.94e-05	0.0698638	0.0284436	-0.00595057	0.102295	0.0230511	0.0808522	-0.0055598	0.0592416	-0.0278115	-0.0216127	-0.0488302	-0.0413918	-0.0582069	-0.0604047	-0.0286252	-0.0278674	-0.067861	-0.0236721	0.00381668	0.000437715	0.0239819	0.0420166	0.0113983	-0.0166841	-0.0473732	-0.000893803
Nb_diff_hap_As_ASC_m	0.0685199	-0.103199	0.0195741	0.0716663	-0.108624	0.0963833	-0.00938308	0.0219016	0.0509491	-0.0178666	-0.0482266	0.0714941	-0.0858124	0.0609344	-0.000367258	-0.00318234	-0.0895482	0.0211582	-0.0225988	-0.0215891	0.0118849	-0.0137217	0.021187	0.0367114	-0.0195109	0.0125254	-0.0213671	0.00163089	0.0189472	0.0724076	-0.00684327	-0.0215016	-0.0132616	0.0956769	-0.0737859	0.0257087	0.0218868	0.0207571	0.0595794	0.0382113	-0.0289872	-0.0037664	-0.0303401	-0.0376242	-0.0340837	-0.0144844	0.0345818	-0.0104002	0.0579448
Mode_hap_As_ASC_m	-0.0753741	0.0986877	-0.000528918	-0.0734295	0.090644	-0.0870904	0.000725985	-0.0322997	-0.0414219	0.004936	0.069882	-0.0998387	0.110268	-0.0547145	-0.0117689	0.0232043	0.0965422	-0.0193773	0.0210043	-0.00191065	-0.039767	-0.0418815	-0.0457405	-0.0763081	-0.0151027	-0.0228135	-0.0133126	0.0335277	0.0102317	-0.0658673	-0.0134359	0.0562269	0.0473917	-0.113115	0.0955392	0.00547445	-0.0191068	0.0353032	-0.0704616	-0.0629417	0.021945	-0.0189042	0.0428603	0.0368614	0.022398	-0.00108122	-0.030603	0.0368515	-0.0611719
Nb_diff_hap_Nat_ASC_m	0.0673784	-0.08985	-0.00962442	0.0655731	-0.0637944	-0.0495111	-0.0352232	-0.13495	-0.143932	0.0632073	0.0121814	-0.00741823	0.0143725	0.0184363	0.00471513	-0.0389585	-0.0411936	-0.0205893	-0.00351915	-0.0973448	0.0130432	0.0163222	-0.0327284	0.00180537	0.00300324	-0.0482456	0.0609482	-0.0352974	0.00168647	0.0159069	0.0136992	0.0459718	-0.0191147	0.0546497	0.0261715	0.000804865	0.038302	-0.0308204	0.00586763	-0.00534605	-0.0246178	-0.0143196	-0.00392686	-0.0287428	0.0082788	0.00730906	0.000976158	0.0496545	-0.0398228
Mode_hap_Nat_ASC_m	-0.0796208	0.0835717	0.0286612	-0.0641773	0.0509666	0.0475202	0.0213247	0.101963	0.129519	-0.070564	0.0352104	-0.0471385	0.00980946	0.00672162	-0.0157127	0.0263442	0.0560066	0.0307449	0.00842157	0.100293	-0.0152868	-0.0199686	0.0367631	-0.0432947	0.000280917	0.14638	-0.103524	0.0389911	0.0157722	0.0032011	-0.0551917	-0.0078865	0.0204519	-0.0712538	-0.00561381	-0.0232258	0.00323631	0.00488672	-0.0501712	-0.0127707	0.0494409	0.0232855	0.0464564	0.00182671	-0.0352152	-0.0297465	-0.0169721	-0.0626242	0.0070482
Nb_diff_hap_Ibs_ASC_m	0.0717731	-0.091051	0.00774695	-0.0200518	0.0638798	-0.110436	-0.02958	-0.0596142	0.16242	0.0839862	0.0113766	0.00596771	0.000770278	0.0158565	-0.0135137	-0.025094	-0.048397	-0.0542302	-0.00552876	-0.0517145	0.0240279	0.00651281	-0.0373519	-0.0674859	0.0131985	-0.0170478	0.0154111	-0.0441029	-0.0285974	0.0464915	0.0385964	-0.00766545	-0.0520368	-0.0145155	-0.00151952	-0.0228739	0.0254111	-0.00997883	-0.0261029	0.0126829	-0.00129268	0.0741365	-0.0212004	-0.0228779	0.0232489	-0.101016	0.0270679	-0.00429538	0.0463375
Mode_hap_Ibs_ASC_m	-0.0821631	0.0856142	0.0173663	0.0111935	-0.0621729	0.103021	0.0181333	0.0357839	-0.139848	-0.0864478	0.0332387	-0.0481856	-0.00515475	0.0166765	-0.00396868	0.0318757	0.0417155	0.0769945	0.0126013	0.0918105	-0.0425943	-0.010169	0.069905	0.0938145	-0.0591754	-0.0529932	-0.0242516	0.0420398	-0.0092988	-0.0329546	-0.0665725	0.0197775	0.00996695	-0.0240186	0.0319195	0.0267013	-0.00432886	-0.0139247	-0.00271855	-0.0179741	0.0220567	-0.0382955	0.0854188	-0.0210123	-0.0110816	0.0286562	-0.0179879	-0.0335022	0.0233843
Nb_diff_hap_Mex_ASC_m	0.081684	-0.0980345	0.0206237	0.0558638	0.0364186	-0.0420629	-0.0346099	-0.0905404	0.00805063	0.0763763	-0.036482	0.0523156	-0.00102942	0.0191291	-0.0325536	0.195031	0.181766	0.0919063	0.0044956	0.0472434	-0.0224701	-0.0376948	0.0482883	-0.0444943	-0.0296208	-0.0209626	-0.0113147	-0.0351101	-0.0698356	0.037515	0.0203224	-0.0401676	-0.0172093	0.0476008	-0.000862938	0.0704053	0.0391273	0.000442575	-0.0561924	-0.0406356	0.018792	0.0140362	-0.0289048	-0.0175918	0.0111789	-0.0268758	-0.0279134	0.00843124	8.88e-05
Mode_hap_Mex_ASC_m	-0.0903644	0.087093	0.01422	-0.0530885	-0.0346505	0.0486688	0.0190899	0.0587385	-7.02e-05	-0.0872605	0.0843102	-0.10023	0.0165367	0.0222076	0.00950326	-0.178614	-0.183041	-0.0650687	0.00856416	-0.0208573	-0.0194653	0.0161739	0.0208737	0.00471179	0.0538255	0.0026381	-0.0217254	0.0171955	0.0161708	-0.0057688	-0.0553238	0.0549289	0.00899774	-0.0710022	0.0157718	-0.0599745	-0.00775973	-0.0349128	0.00824751	0.0111302	-0.00493122	0.0334391	0.0793616	-0.0138445	-0.0181327	-0.0287624	0.0261903	0.00419611	-0.0306646
Nb_shared_hap_AfEu_ASC_m	0.103985	-0.0404652	0.0966173	-0.046288	0.0506247	-0.040581	0.0436055	0.0610904	-0.0470886	-0.0239685	-0.0236112	0.00137955	-0.0272455	-0.00614016	0.00388237	-0.0308467	-0.0260156	-0.0707853	0.0306939	0.0649542	0.0368366	-0.0384167	0.0301945	-0.062419	-0.0736919	0.00734946	-0.00452351	0.00219439	-0.00224936	-0.0480751	-0.00740869	-0.00183173	-0.000706481	-0.00554418	-0.0450175	0.00082946	0.0355871	0.0102167	0.056611	-0.00394601	-0.0149118	0.0407756	0.044847	-0.033728	-0.0190894	-0.0101889	-0.0068781	-0.0283863	-0.0360166
Priv_hap_Af1_ASC_m	0.0384676	0.142565	-0.0263388	0.0301648	-0.0796689	-0.0335331	-0.0066701	-0.00247661	0.0239945	0.0442191	0.0823215	0.0364963	0.089983	0.0867464	0.0187218	0.0969549	0.00898119	0.0198563	-0.156611	-0.0914492	-0.0504747	0.045892	0.0115889	0.0330818	-0.00707425	0.0377031	0.0874788	-0.0478179	0.0280396	0.0505232	-0.0264513	0.00961338	0.039886	-0.0225724	0.0487649	0.0427153	-0.0182113	-0.08442	0.00849315	-0.0814833	-0.00701625	-0.0788479	-0.0620692	0.100091	0.00652085	0.0523394	0.0369414	-0.00478276	-0.0406838
Priv_hap_Eu1_ASC_m	-0.0547794	-0.0969589	-0.0954306	-0.077824	0.0320254	0.139642	-0.0515185	-0.0760396	0.0252757	0.000919554	8.48e-06	0.0580539	0.178879	-0.0642092	0.0109346	0.0101422	-0.02396	-0.0277981	-0.12395	-0.0136933	-0.0163062	0.0601015	0.0401188	0.0300849	-0.0531232	0.05708	0.0431875	-0.0344197	-0.0197571	0.105004	-0.0501208	0.00594392	0.059347	-0.0290356	0.0301312	0.0560481	0.0240338	-0.0198368	-0.0419282	0.0107836	0.0547681	-0.0764692	-0.0383939	-0.0134651	-0.0204772	0.00165824	0.0402216	0.0831913	0.0330145
Nb_shared_hap_AfAs_ASC_m	0.101324	-0.0325712	0.0968063	0.0646292	-0.0720423	-0.0266945	0.0376328	0.081122	0.00724641	-0.0217617	-0.0244195	-0.00992745	0.0145681	-0.0303183	-0.00111193	-0.0194656	-0.0461855	0.0231286	0.0535044	0.00683519	-0.0201482	0.00938603	0.0444096	0.0500209	-0.029602	0.0691534	0.0603504	-0.0333196	0.0136662	-0.0324364	0.00109884	0.066884	0.0228604	0.0443661	-0.0442667	0.00718371	0.0101299	0.0431625	0.0813059	-0.023602	-0.0229245	0.0074506	0.0166305	-0.032534	-0.0232567	-0.0536687	0.00623116	-0.0208533	0.00732218
Priv_hap_Af2_ASC_m	0.0626377	0.127895	-0.00594688	-0.0669524	0.0284489	-0.0544557	0.00926613	-0.0030154	-0.0307151	0.0377896	0.0785657	0.0431713	0.0300793	0.114598	0.0339792	0.0836698	0.0124886	-0.0559921	-0.170934	-0.0254323	-0.00274793	0.00542132	0.0148202	-0.055905	-0.0628313	-0.00878895	0.0486925	-0.0256431	0.0134956	0.0403298	-0.0126542	-0.0559317	0.0112122	-0.0864013	0.0457411	0.00793264	-0.00391788	-0.103437	0.00165726	-0.0798133	-0.00784711	-0.0613642	-0.0408035	0.09888	0.0246598	0.0752	-0.000585836	-0.00453783	-0.039581
Priv_hap_As1_ASC_m	-0.0655136	-0.0728757	-0.129131	-0.00746051	-0.0317615	0.147148	-0.0540253	-0.0688456	0.0442853	0.0113132	0.000537356	0.0667944	-0.154732	0.1133	0.0775927	0.0110028	-0.0160849	-0.0783692	-0.172088	0.023159	-0.021723	-0.00375527	0.0404291	-0.0333231	-0.0791839	0.0295268	0.0969705	0.0160601	0.0242782	0.050533	-0.0624565	-0.103371	0.00231737	-0.0165466	-0.0390607	0.025037	0.0190121	-0.0987207	-0.004927	0.00278511	0.0701267	-0.0557891	-0.0612304	-0.032853	0.0382604	0.0358505	0.00550463	0.0338777	0.0321805
Nb_shared_hap_EuAs_ASC_m	0.0608494	-0.105924	-0.00838946	-0.100953	-0.113781	0.0675798	0.0105666	0.0476412	0.0150018	-0.026894	-0.0540018	0.0624434	0.0301714	0.0217306	0.019489	0.000535511	-0.000279414	-0.0230997	-0.0574187	0.00605108	0.0361312	-7.04e-05	0.0412782	-0.0428309	-0.0329577	-0.0297292	-0.0428795	0.000354697	-0.00378308	0.0699972	0.0301881	0.0623088	-0.0484258	0.0472977	0.0043566	-0.0284703	-0.0179286	0.0120616	-0.0567299	0.0827001	-0.0988647	-0.0442371	0.00938729	0.0520382	-0.0331944	0.0366858	0.0665476	-0.0736038	-0.0172964
Priv_hap_Eu2_ASC_m	0.0384474	-0.0706565	0.0552999	-0.0420434	0.227408	0.0346181	-0.0111415	-0.0563231	-0.0528809	-0.0214442	-0.00124512	0.0188598	0.116417	-0.0844495	-0.0381706	-0.0275534	-0.0754483	-0.0375871	0.0108123	-0.0211	0.0131902	0.0247948	0.033129	0.0407559	-0.0251139	0.0632633	0.00380024	-0.0462441	0.0199017	-0.0355415	-0.0708733	0.017541	0.112813	0.0326691	0.059477	-0.00768539	0.0758525	0.0451383	0.0504936	0.0106186	0.00511954	-0.0399637	0.00561098	-0.0788477	-0.0425539	-0.134528	0.00345008	0.0195385	0.036926
Priv_hap_As2_ASC_m	0.00976636	-0.0132152	0.0398455	0.241957	0.0307954	0.0499664	-0.030941	-0.0451382	0.0499687	-0.00292039	0.00406801	-0.00141071	-0.148048	0.0278913	-0.0055437	-0.0757984	-0.060422	-0.146648	-0.0277992	0.111834	0.0888066	-0.0106862	0.0686955	-0.0234038	-0.0752851	0.0180691	-0.0232047	0.00518553	0.124621	-0.0771223	-0.0186723	-0.0917722	0.0544204	-0.014876	-0.00327696	-0.135192	-0.00884745	0.0014926	0.0897312	-0.00395507	-0.0111702	0.0467584	0.0511837	-0.081357	0.00793846	0.0101434	-0.0197487	-0.0565599	0.138423
Nb_shared_hap_NatIbs_ASC_m	0.0627722	-0.0939676	-0.0393973	-0.0241175	-0.0592521	-0.170057	-0.0421911	-0.129996	0.0138522	0.104654	0.0144882	-0.0168003	0.00281131	0.0150627	0.036628	-0.0771642	-0.0159295	-0.0382828	-0.0125273	-0.0411847	0.0636055	0.0154165	-0.0296473	0.00727164	-0.0174113	-0.0055777	0.0388812	0.00485708	0.0281987	0.0248726	0.0536793	0.0697984	0.0705093	0.0792213	-0.0258911	-0.0266648	-0.0190364	-0.0428309	-0.0467456	-0.0351377	-0.0177959	0.00378961	0.0222215	-0.0106239	-0.00170962	0.0174455	0.032737	0.0155922	0.0285909
Priv_hap_Nat1_ASC_m	0.0296255	-0.0325075	0.0287734	0.140852	-0.0199893	0.123523	-0.00850517	-0.0681165	-0.253413	-0.0211769	0.0137999	-0.00819207	0.0251614	-0.00412706	-0.0290425	-0.00755386	0.0041781	-0.0627911	-0.0296468	-0.0799066	0.0428408	-0.0471492	-0.0794347	0.00384875	0.0159092	0.0603308	0.0264283	-0.0740597	0.0556917	-0.00945253	-0.0141956	-0.116714	0.061325	-0.0546413	0.0242034	-0.114125	-0.0570305	0.047025	-0.033741	0.125728	-0.0517588	0.0408654	-0.0230966	-0.0933869	0.0356728	-0.108632	0.0232557	-0.099224	0.0462437
Priv_hap_Ibs1_ASC_m	0.0354393	-0.0364379	0.0482938	0.00777993	0.178854	0.0147732	-0.00371179	0.0564034	0.250028	0.00795023	0.0111954	0.00244289	-0.00582366	0.0126017	-0.02099	-0.0129893	0.000730267	-0.00959107	-0.00439824	-0.143242	-0.0147072	0.0582384	-0.0616862	0.0774454	-0.03001	-0.0475814	0.0907228	-0.0367167	0.0489219	-0.0477226	-0.0376856	-0.00507201	0.0989908	0.0285458	0.0650522	-0.0739056	-0.00425251	0.0327621	-0.00429449	0.0928457	-0.0498511	-0.0149558	-0.0282882	-0.0289385	-0.0336632	-0.01087	-0.0328822	-0.0201917	-0.0917233
Nb_shared_hap_NatMex_ASC_m	0.0708242	-0.0945063	-0.0144046	0.0470063	-0.0539747	-0.0709089	0.0593959	-0.152067	-0.0806953	0.0684062	-0.0271018	0.0319615	0.00102566	0.0198638	0.0102369	0.056567	0.0712023	0.0344564	0.00611095	-0.02548	-0.00831896	0.0282118	-0.0022584	0.0202777	-0.0509007	-0.0879359	0.0267823	-0.0152778	-0.0347876	0.0212254	0.0491626	0.0273225	0.074414	0.121694	0.00862293	0.0354223	-0.00348764	-0.0371015	-0.0454703	-0.0423425	-0.0334451	-0.0170666	0.0161506	-0.00585186	0.000621923	0.00757382	-0.00372113	0.0515131	-0.0545555
Priv_hap_Nat2_ASC_m	0.0398375	-0.0541458	0.0012312	0.0783679	-0.0641444	-0.00932016	-0.204126	-0.0753035	-0.221546	0.0512602	0.0779017	-0.0707082	0.0257241	-0.0129308	-0.0226733	-0.135566	-0.183213	-0.0973642	-0.0152852	-0.111918	0.0287262	-0.031668	-0.0621178	-0.025095	0.0788747	0.0697613	0.062883	-0.0421863	0.0449411	-0.0219476	-0.0484819	0.0249931	-0.150536	-0.0902509	0.0330357	-0.0752262	0.0226279	0.021166	0.0394398	0.0957299	-0.0221487	0.0127289	-0.0324472	-0.070393	0.0280983	-0.0373624	0.0168441	-0.0111661	-0.0130892
Priv_hap_Mex1_ASC_m	0.0460268	-0.0496464	0.054708	0.0493536	0.158057	0.0370583	-0.164765	0.0594394	0.13189	0.0289163	-0.0186126	0.0284798	-0.000449642	0.0174473	-0.0434345	0.236375	0.278988	0.130957	-0.0187267	0.0587864	-0.0378378	-0.0671659	0.148093	-0.027485	0.0631018	0.0680038	0.0299489	-0.0499493	0.0180969	-0.044607	-0.0304625	0.0493964	0.0319034	0.0650148	0.0142058	0.0177573	0.0184202	0.0252925	-0.0686071	-0.0630755	-0.0120686	-0.0389814	-0.00478589	0.00263458	-0.0449462	0.10527	-0.0581098	-0.0225787	-0.0152562
Nb_shared_hap_IbsMex_ASC_m	0.0737374	-0.0951727	-0.00116664	-0.0119994	0.0350803	-0.125349	-0.131362	-0.0540313	0.100575	0.0932237	-0.0280614	0.0347489	0.00458974	0.0163786	0.00343313	0.0567747	0.0850312	-0.00437654	-0.0183845	0.0137025	0.0419861	-0.0454536	-0.00783931	-0.0477533	0.00778016	0.0418213	-0.0071753	-0.0280097	-0.0247472	0.0515608	0.0749676	-0.0323438	0.0671026	0.0502638	-0.0477027	-0.00806075	-0.023524	-0.0203756	-0.0722867	-0.0412953	0.0204688	0.0554949	-0.0179096	-0.00921433	0.0185434	-0.0537182	0.0216861	-0.0168801	0.0830465
Priv_hap_Ibs2_ASC_m	0.0435324	-0.0579693	0.0104314	-0.0275515	0.0914493	-0.0739727	0.157729	-0.0618675	0.236707	0.0528181	0.0810715	-0.0625074	-0.0157749	0.010561	-0.0208123	-0.140018	-0.179351	-0.0780337	0.0132534	-0.144611	-0.00586967	0.0693626	-0.0483093	0.0204913	0.00580676	-0.0760144	0.100284	-0.0265044	0.0435997	-0.0494065	-0.0795759	0.0498769	-0.130234	-0.0702064	0.0682157	-0.0538405	0.0577772	0.032244	0.0556198	0.120173	-0.0289364	0.00951054	-0.0521745	-0.0367777	-0.0103633	-0.0431126	-0.00576252	-0.00214109	-0.0609289
Priv_hap_Mex2_ASC_m	0.0413974	-0.0479357	0.0370052	0.13371	0.0326477	0.122801	0.140483	-0.0923532	-0.138433	-0.00686428	-0.0118766	0.0221057	-0.00152001	0.0219511	-0.0532102	0.238045	0.282709	0.100157	0.00781827	0.0716152	-0.0419466	0.0125637	0.145221	-0.0489535	-0.0122221	-0.0391979	-0.00613069	-0.0518537	-0.00309594	-0.0311701	-0.073683	-0.0364675	0.00303504	-0.0104357	0.0412541	0.0181168	-0.00684594	0.0693775	-0.059367	0.0215247	-0.0383047	-0.0318395	-0.00754171	-0.0749655	0.00693839	-0.0284498	-0.00171803	-0.0901821	0.037501
SegS_Af_CGI_sd	0.108301	0.0798407	0.00437763	-0.0132734	-0.010478	0.0235347	-0.0230866	-0.0427293	0.0144392	-0.029611	-0.0674512	-0.0503676	-0.0152461	-0.0315754	0.0155697	0.0407011	-0.0290007	0.00203179	0.0296552	0.020935	0.00434868	-0.0158389	-0.0218205	-0.0185422	-0.0167068	-0.0129627	-0.00661026	-0.024294	-0.0199278	0.0401584	-0.0267636	-0.0166496	-0.00521353	-0.0191788	-0.00740453	-0.00698471	0.0108207	0.0109214	-0.0321694	0.0190542	0.0308777	0.00260779	-0.00938109	-0.0461332	-0.00020435	-0.00301228	0.000162874	0.00355231	-0.0181289
Sing_Af_CGI_sd	0.108667	0.0789632	0.0102683	-0.0126854	-0.011548	0.0164252	-0.0245339	-0.0432166	0.0135406	-0.0480901	-0.0115056	-0.0159197	-0.0214105	-0.0403831	0.0314676	0.0485003	-0.0268187	-0.00380187	0.0273971	0.036121	-0.00414681	-0.0109101	-0.0321342	-0.0184886	-0.0102613	-0.0193975	-0.0103423	-0.0586495	-0.00831201	0.0623673	-0.0442231	-0.0120461	-0.0086204	-0.0048806	0.0091516	-0.0132152	-0.0114235	0.0117439	-0.0363576	0.020327	0.032348	0.00842635	-0.0244423	-0.0673117	-0.00632577	0.00586151	-0.00591928	0.00987235	-0.0163282
Dupl_Af_CGI_sd	0.108105	0.0795805	0.00553424	-0.0131365	-0.0106464	0.0220348	-0.0220128	-0.0409528	0.0138278	-0.028416	-0.0709215	-0.0524814	-0.0130169	-0.0294862	0.0191123	0.0382139	-0.0281237	0.00338026	0.017543	0.0424395	-0.00976262	-0.00705072	-0.0349456	-0.0229465	-0.00613367	-0.0126424	0.0344261	-0.00227604	-0.0300253	0.0634096	-0.0411741	-0.0299897	-0.00555584	-0.00605257	0.0103922	-0.0356937	0.0131776	0.0384786	-0.032135	0.00478549	0.0527372	-0.00666376	-0.00738134	-0.0616241	0.00714382	-0.00342927	0.0220677	0.00370168	-0.0331496
TajD_Af_CGI_sd	-0.0662406	-0.0451169	-0.0519578	0.00871342	0.0166079	0.0265747	0.0354078	0.0525012	-0.0138359	0.156882	-0.374999	-0.282232	0.0236327	0.0376084	-0.0441252	-0.0631654	0.0111117	0.0316968	0.0303007	-0.244116	0.0469389	-0.0791745	0.151897	0.027268	-0.0715378	0.048672	-0.223526	0.171481	-0.117304	-0.274479	0.205041	-0.00737717	-0.01556	-0.0969825	-0.047985	0.00706436	0.0821862	-0.0437014	0.0713108	-0.0569223	-0.0274847	-0.0943579	-0.0217886	0.0141836	-0.0513382	-0.00354267	0.0264869	-0.0721019	0.00549223
SegS_Eu_CGI_sd	0.109416	0.0742481	0.00704401	-0.0230511	-0.0070227	0.0326785	-0.0224891	-0.0436467	0.0115123	-0.0176362	-0.0908747	-0.0701052	-0.0236402	-0.0162274	-0.00355471	0.0275667	-0.0209518	0.00969738	0.0453885	-0.0104362	0.00835549	-0.0184942	-0.018499	0.00998127	-0.00389518	-0.0135691	-0.0380277	-0.00740322	-0.0110725	0.0203752	0.00374252	-0.0324213	-0.0124247	-0.0330766	0.0141069	-0.0270181	0.00821834	0.00261594	-0.0279612	0.00443255	0.0398919	-0.0282326	-0.0267099	-0.00864797	0.0231638	0.00836686	-0.00854393	0.00804113	0.0114552
Sing_Eu_CGI_sd	0.10993	0.0632229	0.0164929	-0.0451224	-0.00268658	0.0473855	-0.0264003	-0.0523226	0.0084396	-0.0179925	-0.0692844	-0.0507603	-0.0453832	0.018008	-0.0642642	-0.00360254	-0.00987845	0.0437835	0.0432384	0.00352816	-0.0322497	-0.0143226	-0.0456136	0.0457399	-0.00451817	-0.0267957	-0.0249409	-0.0867585	0.052981	0.0831006	0.0359925	-0.0538798	-0.024597	-0.0364423	0.045597	-0.0501431	-0.0245059	0.00369743	-0.0142162	-0.0200403	0.0516472	-0.0846175	-0.0773411	0.043887	0.0626015	0.00671001	-0.0305546	0.0518188	0.0487257
Dupl_Eu_CGI_sd	0.109698	0.0729686	0.00836573	-0.0179174	-0.00732915	0.0314978	-0.0253757	-0.0472655	0.0139855	-0.0230467	-0.0965523	-0.0598121	-0.0066824	-0.0217417	-0.00956652	0.0144082	-0.0170794	-0.00572039	0.039882	0.00310548	-0.00158567	-0.0169498	-0.0180322	0.00784823	0.00269924	-0.0200271	-0.0500258	0.0139286	0.011906	0.0201842	-0.0212844	-0.0263582	-0.0079538	-0.00966902	0.0035733	-0.0332226	0.0138516	-0.0167641	-0.0378009	0.00530119	0.0416304	-0.00968373	-0.0297285	5.66e-05	0.0506291	0.0399153	-0.0147888	-0.0163478	0.0120477
TajD_Eu_CGI_sd	0.035022	0.116215	-0.0901378	0.100412	-0.0498929	-0.052156	-0.00474332	0.00986754	0.032063	-0.0545484	-0.0597993	-0.138402	0.0261716	-0.0871538	0.0831142	0.120366	-0.0291147	0.0463206	0.0122115	-0.0446459	-0.000956293	-0.0116525	0.0565632	-0.0221487	0.0191167	0.0692461	0.075311	0.101613	-0.0269703	-0.145698	-0.0131569	0.0487741	0.0461571	0.0998184	0.0261531	0.037565	0.0899185	0.0322361	-0.00799348	0.0264821	-0.0604663	0.0316019	0.0878241	-0.096457	-0.106757	-0.157941	0.0165762	0.0197901	0.0510832
SegS_As_CGI_sd	0.109018	0.075997	0.004721	-0.0112293	-0.0164171	0.0310211	-0.0228925	-0.0416889	0.0168152	-0.0179966	-0.094367	-0.0707977	-0.00621376	-0.0300407	-0.00263328	0.0288471	-0.0161091	-0.00910989	0.0422475	-0.011488	0.0167644	-0.0144483	-0.0163522	-0.00592424	-0.00704403	-0.00940774	-0.0412591	-0.0029191	-0.0295278	0.0114299	-0.0130592	-0.0202385	-0.00356851	-0.0293549	0.0026066	-0.00111811	0.0222207	0.000696609	-0.0290069	0.0156888	0.040617	-0.00671323	-0.0135964	-0.0301983	0.00210569	0.0113859	0.0047785	0.00100978	-0.0217549
Sing_As_CGI_sd	0.109628	0.0729747	0.00829888	-0.0101728	-0.0229018	0.036588	-0.0267166	-0.0457939	0.0212551	-0.0205207	-0.0877686	-0.0587656	0.00246059	-0.025156	-0.0333015	0.0139989	-0.00602688	-0.0169198	0.0358474	-0.00249308	0.00239104	-0.0163824	-0.0355858	-0.00886875	-0.00360362	-0.0128351	-0.0507554	-0.025585	-0.012713	0.0262804	-0.0241766	-0.00259073	0.0127596	-0.0267397	0.0262114	0.0176008	0.0203535	0.00530188	-0.0347839	0.0275258	0.0521864	-0.00414179	-0.0256819	-0.0243219	0.0183919	0.0386565	0.0140627	0.00342123	-0.0377395
Dupl_As_CGI_sd	0.108861	0.0767619	0.00214906	-0.0119025	-0.00960048	0.0282686	-0.0230819	-0.0438219	0.0145065	-0.0207712	-0.0999123	-0.0617226	-0.0166801	-0.0236037	-0.00567137	0.0188186	-0.0183404	-0.00713666	0.0364419	-0.0035269	0.0156916	-0.00660706	-0.00572451	0.000422861	-0.00508858	-0.00856728	-0.0381474	-0.0154588	-0.0226525	0.0193472	-0.0179064	-0.0135035	-0.0136257	-0.0286617	-0.0127153	-0.0158429	0.0137333	-0.00396212	-0.0346295	0.0116572	0.0339922	-0.023253	-0.0110922	-0.0347953	-0.0031843	-0.0015464	-0.0214379	0.0130722	-0.0246551
TajD_As_CGI_sd	0.032567	0.106972	-0.092472	-0.0533768	0.126335	-0.0844908	0.00650263	-0.015617	-0.0516164	-0.0703585	-0.0650198	-0.119366	-0.118497	-0.0253595	0.0746348	0.0763143	0.0232517	-0.0670914	-0.0120908	0.0465217	0.0428378	0.0289288	0.102227	0.000410753	0.00495132	0.0291951	0.0914475	0.00152447	-0.0624338	-0.089768	0.0921762	0.0238368	-0.0384021	-0.0239305	0.0665433	-0.103575	0.0863928	0.0467529	0.0391813	0.0389312	-0.118673	0.0742271	0.0691651	-0.10329	-0.0249445	-0.0669087	-0.0669698	-0.0364631	0.0696516
FST_AfEu_CGI_sd	-0.0808838	0.0551129	-0.138641	0.0602105	-0.0434872	0.0471144	-0.0290282	-0.0359058	0.0431971	0.0683491	-0.0853252	-0.0714314	0.0492763	0.0035036	-0.0382004	0.0776912	-0.0192318	0.0853529	-0.0324259	-0.187547	0.0901748	0.0358694	0.0513308	0.0380628	0.0470555	-0.0235794	-0.204563	-0.0212202	-0.0258472	-0.0388281	0.075083	0.0533232	-0.0092147	0.075676	-0.0577071	0.0716938	-0.0621027	0.0306891	0.0274889	-0.000718385	-0.00292903	0.0746061	-0.015587	-0.0767945	-0.0678207	-0.031989	0.0585214	-0.0588057	-0.117879
FST_AfAs_CGI_sd	-0.0761206	0.0478748	-0.136103	-0.0599735	0.0983458	0.0210406	-0.0186395	-0.0533372	-0.0217974	0.0599837	-0.109736	-0.0702198	-0.0307519	0.0434805	-0.0316841	0.0464974	0.00820358	-0.0142548	-0.0552788	-0.103235	0.172674	0.00191613	0.0891805	-0.0392966	-0.0111588	-0.11526	-0.26229	-0.0270654	-0.00980774	-0.0579305	0.135999	-0.0462728	-0.0855674	-0.0365509	-0.0258692	-0.0603198	-0.0853526	0.0195464	0.0430095	-0.0256007	-0.00495884	0.0782508	-0.0110518	-0.0621816	-0.00577311	0.0120109	-0.0757287	0.0107191	0.000236496
FST_EuAs_CGI_sd	-0.00452223	0.0987214	-0.0229872	0.138403	0.160631	-0.0740286	-0.00748076	-0.0490784	-0.0178223	0.00258773	-0.0454759	-0.0278535	-0.0361451	-0.0320878	0.0743855	-0.0197259	-0.0513307	-0.0715869	-0.0228467	0.0193651	0.0211657	0.0515437	0.0283324	0.0804238	0.00287465	0.0465774	-0.00265929	0.116598	-0.0352413	0.0266255	0.00647148	0.0782951	0.0271495	0.0454673	-0.142994	0.0574409	-0.0885035	0.012401	0.0363633	-0.0120575	-0.0122288	-0.0224049	0.0417101	-0.00737985	-0.0713179	0.0323047	0.0201447	0.0489788	0.0660316
Nb_diff_hap_Af_CGI_sd	-0.0777731	-0.0666072	-0.0104154	0.0186049	0.0154398	-0.050651	0.0565419	0.10087	-0.032952	0.0701573	-0.0736471	-0.174446	-0.0220638	-0.0515753	0.405323	0.215797	-0.0562091	-0.0749006	0.0320995	0.204768	-0.112929	0.0635959	-0.153616	0.0239058	0.0861337	-0.0443551	0.0780542	-0.256687	0.173143	0.125779	-0.114215	-0.0120432	-0.00717733	-0.0415793	0.0566882	0.0256353	0.0689127	0.0548141	-0.0451995	-0.037531	-0.062922	0.0009175	-0.0230289	-0.106432	-0.0375484	-0.0204967	0.0313068	-0.00310482	-0.0248262
Mode_hap_Af_CGI_sd	-0.108585	-0.0768715	-0.0151069	0.0105521	0.0111335	-0.00308385	0.0189529	0.0329752	-0.00964223	0.0652339	-0.0684927	-0.0196713	0.0250628	0.0481719	-0.0584434	-0.0516778	0.0136805	0.00659697	-0.0432844	0.044139	-0.0354965	0.022122	-0.0199903	0.016114	0.0285991	-0.00858648	-0.0171466	-0.087905	0.094324	0.011008	-0.026631	0.0408225	0.0166311	-0.0166699	-0.0138758	0.0459494	-0.0251659	-0.0216693	-0.0277209	0.0108511	-0.0252311	-0.00901961	-0.00912919	-0.00103883	0.00271738	0.0101153	-0.0155765	0.0118027	0.0219571
Nb_diff_hap_Eu_CGI_sd	0.0516351	-0.00989135	-0.0135328	-0.20987	0.0175576	0.0653464	0.0100853	0.0169516	-0.0463862	0.00440544	0.0614884	-0.0884362	-0.142583	0.0127851	-0.0572903	0.0800141	0.0113478	0.102138	-0.0225918	-0.0710377	-0.0804404	0.0604292	-0.0255524	0.128617	0.187928	0.128168	0.158725	0.0216274	0.176863	-0.288607	-0.150169	0.151363	0.111747	0.373308	0.0497274	0.0235126	-0.18181	-0.0312434	-0.0181898	-0.0029758	0.0643866	0.0567158	0.0697301	-0.0035936	-0.0200584	0.0384217	0.0761295	0.0344757	0.175409
Mode_hap_Eu_CGI_sd	-0.0740021	0.0645474	-0.0898089	0.130335	-0.0594376	-0.0703948	-0.00956733	0.00411315	0.0368789	-0.060803	0.0434201	0.0083493	0.0211249	0.00381113	-0.137536	0.0790989	-0.0364767	0.106788	-0.0523679	0.0133384	-0.0610999	0.0421268	0.0139772	0.0162143	0.00799117	0.0355242	0.113002	-0.111872	0.0522375	-0.011008	-0.01716	0.0913248	0.0192117	0.00981606	-0.00485723	-0.00895229	-0.104714	0.0734156	-0.0520092	0.018618	-0.0408658	0.0575796	0.0320385	-0.122402	-0.0313358	-0.087852	-0.0451068	0.0162601	0.0289143
Nb_diff_hap_As_CGI_sd	-0.04585	0.0304276	-0.111346	-0.0536058	-0.0897765	-0.0391187	0.00192365	0.0429913	0.0132505	-0.0850448	0.136361	-0.121942	0.003039	-0.107214	-0.354887	0.117347	0.267199	-0.447578	-0.0520461	0.180352	0.0305932	0.174192	-0.0857435	0.0283292	-0.0122648	0.00625244	0.110946	-0.359567	-0.178513	0.0765147	-0.0747743	-0.0771859	-0.0811074	0.0843298	-0.160818	0.0127635	0.17078	-0.0224605	0.0363265	-0.0149098	0.0067778	-0.0477611	-0.111838	-0.162133	-0.0214292	-0.026813	4.21e-05	0.0407045	-0.0160909
Mode_hap_As_CGI_sd	-0.0734578	0.053519	-0.0865524	-0.0565323	0.145136	-0.107989	0.00439043	-0.0180267	-0.0576824	-0.0709108	0.0522094	0.0132299	-0.0331902	0.0242893	-0.153053	0.0665288	0.00113702	-0.0330254	-0.0749902	0.0894072	-0.0119366	-0.0488123	-0.0308175	-0.122155	-0.0497082	-0.0724847	0.0287601	-0.0909087	0.0493084	-0.0387223	-0.0453119	-0.0255877	-0.0172758	0.0161472	-0.045307	0.00251774	-0.0431863	0.046174	-0.0240888	-0.000884002	-0.0360771	0.0531978	0.0272153	-0.101272	-0.0454003	-0.0128045	-0.00105307	-0.00651449	0.0168264
Nb_shared_hap_AfEu_CGI_sd	0.0032581	-0.110357	0.10872	-0.0135179	0.0530655	-0.104618	0.0803452	0.124443	-0.0668744	-0.00551374	-0.0529681	-0.0575797	-0.0654049	-0.054834	0.0768191	0.124109	-0.0645507	-0.0744955	0.106465	-0.154874	0.291002	-0.0295741	0.0995274	-0.0333956	-0.0543831	-0.0236219	-0.0608449	0.201178	-0.0934588	-0.0014548	0.0215606	-0.0529004	0.0107045	-0.0485874	-0.00596719	-0.048221	-0.0606224	-0.073221	-0.0216902	0.0201488	0.158335	-0.0479381	-0.0554519	0.0131559	0.0569939	0.029432	-0.0341812	-0.0090431	-0.116766
Priv_hap_Af1_CGI_sd	-0.0506649	-0.0793122	0.0241498	0.0113711	0.0285588	-0.0745527	0.0737227	0.124201	-0.0480932	0.0624435	-0.0993365	-0.203854	-0.0475275	-0.0799612	0.44006	0.302423	-0.0865007	-0.122864	0.0954552	0.113933	0.0582034	0.0633741	-0.119254	0.025693	0.102157	-0.0596999	0.012127	-0.0839167	0.0906616	0.116625	-0.088334	-0.0688999	0.00221896	-0.0845488	0.0822788	0.00699568	0.0433982	0.0130499	-0.0545828	-0.0439349	-0.00582486	0.00370403	-0.00631103	-0.0013162	0.00317975	-0.0122395	0.00564409	0.0147921	-0.0338416
Priv_hap_Eu1_CGI_sd	0.0631167	-0.0303028	0.024138	-0.193442	0.0317258	0.0417444	0.0259925	0.0370053	-0.0561645	0.0125768	0.0134723	-0.106929	-0.142373	-0.0133128	-0.00211895	0.14246	-0.0201254	0.0315387	0.0349477	-0.117697	0.0791425	0.0493559	0.0034608	0.0975925	0.161261	0.0793701	0.0693864	0.153639	0.0622237	-0.232012	-0.109318	0.0803806	0.0941372	0.24957	0.0303142	0.00461537	-0.202867	-0.0507431	-0.0374729	0.00467715	0.121445	0.0603327	0.0591528	0.0209704	0.00523503	0.043349	0.0425526	0.0385706	0.123125
Nb_shared_hap_AfAs_CGI_sd	-0.0147429	-0.108194	0.0972052	0.071733	-0.0319753	-0.107522	0.0786771	0.143961	-0.0302254	-0.0164824	-0.0332875	-0.0605545	-0.036414	-0.0574878	0.0366494	0.137349	-0.0752533	-0.00473471	0.110465	-0.182812	0.221663	0.0170523	0.0914587	0.0502823	-0.00729082	0.0319772	-0.00788747	0.145021	-0.0344653	-0.000739698	0.0102133	0.0142851	0.0439635	-0.00580337	0.0222771	-0.0345033	-0.0674017	-0.0518251	-0.0102143	-0.0103656	0.116666	-0.0421737	-0.0259361	0.10655	0.0571457	0.025197	-0.0278365	0.0222981	-0.0432638
Priv_hap_Af2_CGI_sd	-0.0607711	-0.076959	0.01451	0.0327305	0.00561785	-0.0715989	0.0702407	0.125264	-0.0369096	0.0584957	-0.0834833	-0.194359	-0.0368113	-0.0723209	0.417753	0.276152	-0.0800062	-0.0848467	0.0772379	0.123076	-0.017375	0.0734939	-0.124023	0.0518802	0.109364	-0.0335821	0.0549816	-0.151978	0.134258	0.111049	-0.0964566	-0.027615	0.0100243	-0.0462007	0.0806145	0.015359	0.0602926	0.0278949	-0.0421827	-0.0496834	-0.044337	0.00683651	0.00245915	4.14e-05	-0.0153577	-0.0110385	0.0195106	0.0163676	-0.0139791
Priv_hap_As1_CGI_sd	-0.0284754	-0.0545908	-0.0105256	0.0133504	-0.134289	-0.0849642	0.0595225	0.147147	0.00546477	-0.0628106	0.0819213	-0.182454	-0.000609537	-0.163052	-0.238289	0.274908	0.168299	-0.418514	0.0637812	-0.072812	0.222574	0.168798	-0.0496347	0.103087	0.05847	0.023031	0.0793792	-0.0942009	-0.197288	0.0238354	-0.0725831	-0.128362	-0.00662799	0.111688	-0.114918	0.0132291	0.127067	-0.0907507	0.0516637	-0.0388851	0.0275996	0.00573717	-0.0220679	0.20889	0.000476799	0.108849	0.0562359	0.0988391	0.0783533
Nb_shared_hap_EuAs_CGI_sd	0.0665558	-0.0633468	0.0214223	-0.133619	-0.132064	0.0443833	0.00344967	0.0201623	0.0145814	-0.0287433	-0.131856	0.0388439	0.0220509	0.0112617	0.161714	-0.0712598	0.0917721	-0.112594	0.0397242	-0.0306707	0.0427953	0.00781734	0.129204	-0.00164957	0.0152206	0.0103464	0.00306632	0.0953237	0.00408007	-0.0210977	-0.0533639	0.142129	-0.0435975	-0.0811764	-0.157967	1.66e-05	-0.195583	0.073707	0.0541373	-0.052131	-0.0130079	0.024415	0.0742769	0.0170059	-0.0115165	-0.149202	-0.0445325	-0.0398059	-0.00160264
Priv_hap_Eu2_CGI_sd	0.0793264	-0.0146988	0.0256031	-0.175962	0.0203015	0.0874379	0.00554275	0.00252916	-0.0349197	0.0310459	0.0100814	-0.0743768	-0.110573	-0.00446021	0.0292831	0.0136169	0.0126621	0.0244942	-0.0169156	-0.0174604	-0.0138733	0.0637248	0.0229757	0.0936815	0.136285	0.0845358	0.0895704	0.0931248	0.139957	-0.253651	-0.0881114	0.187573	0.0780432	0.271908	-0.00381515	-0.0204459	-0.240017	-0.0190111	-0.02366	-0.00150241	0.0199709	0.00575684	0.0867781	0.0446082	-0.019227	-0.00491768	0.0675487	-0.0312441	0.127721
Priv_hap_As2_CGI_sd	0.0807828	0.00211016	0.0308609	-0.000314902	-0.111944	0.117236	-0.0114566	0.010409	0.0498561	0.0510723	0.0137953	-0.108872	0.0467928	-0.14454	-0.00877309	-0.0735615	0.19402	-0.432528	-0.0941514	0.275278	0.178477	0.209616	0.0802917	-0.0520129	0.0164656	-0.0336944	0.0771235	0.00289843	-0.0254766	-0.251669	0.0404538	0.295784	-0.0113062	0.0392649	-0.240038	-0.145813	-0.39732	0.034278	-0.0194522	-0.00740799	-0.142455	-0.0748711	0.113725	-0.0428067	-0.0850865	-0.178376	-0.0399172	-0.147803	-0.0117029
SegS_Af_ASC_sd	0.101304	0.0506535	0.0256784	0.00233765	-0.00748259	-0.0753178	0.0698023	0.116374	-0.0394502	0.0727843	0.0120216	-0.00131238	0.106996	0.170969	-0.0827962	-0.0119212	-0.00450498	-0.000316336	0.0267198	0.0256613	0.00565316	0.00233229	-0.00938541	0.0228273	0.0523844	-0.0623834	-0.15964	0.00357877	0.0407753	0.102425	0.0367891	-0.00209276	-0.0469375	0.018357	0.0670792	-0.00573702	-0.0405122	0.0573079	0.0204275	0.000836222	-0.102446	0.0956963	0.011365	-0.0971391	-0.117127	0.0390627	-0.028695	0.0329658	0.0731436
Sing_Af_ASC_sd	0.0576579	0.016213	0.112961	-0.00188793	-0.0246187	-0.117744	0.0754641	0.119451	-0.0410092	0.0151391	0.000190843	-0.100705	-0.116961	-0.16821	0.0422149	-0.185017	0.113988	0.145921	-0.446395	-0.114032	-0.167199	-0.0297257	-0.0464023	-0.0828306	0.0826378	-0.104384	-0.264691	-0.0723896	-0.163434	0.146521	-0.0424374	-0.058871	-0.046493	-0.0725278	0.30913	0.255976	-0.250322	-0.389969	0.155239	-0.138456	-0.226929	0.221731	-0.19144	0.0597613	-0.0630459	-0.232928	-0.118079	-0.191303	0.172375
Dupl_Af_ASC_sd	0.0605931	0.0196267	0.0764273	0.000671312	-0.0172947	-0.119853	0.0954606	0.1526	-0.056059	0.0767569	-0.0146223	-0.082508	0.0269535	0.0652817	0.0360617	-0.12344	0.0754294	0.0975625	-0.451301	-0.0209617	-0.186469	0.150167	0.0343269	0.0139917	0.0725365	-0.11364	-0.157718	0.0400296	-0.00611312	-0.0341867	0.144965	-0.198602	-0.128005	0.118105	-0.38147	-0.170326	0.269344	0.512044	-0.298583	0.229399	0.372418	-0.0779739	0.182748	-0.171196	0.223465	-0.156624	0.298014	0.226373	-0.160671
Pi_Af_ASC_sd	0.0910347	0.0416179	-0.0430789	0.0136308	0.00952568	-0.0620708	0.083236	0.14946	-0.0474977	0.100625	0.0390315	-0.0162714	0.146749	0.210426	-0.0504604	0.0221487	-0.036066	-0.0329649	0.173154	0.0758088	-0.0715185	-0.0708239	0.00963265	0.00525959	-0.0835857	0.0173461	-0.050496	-0.0453204	0.0121286	0.041032	0.0394524	0.0315464	-0.0565985	0.0698167	0.0620058	-0.0456295	-0.0983858	0.0217663	0.0469081	-0.0194817	-0.0838517	0.081363	-0.00159405	-0.0602122	-0.112836	0.111713	-0.0454328	0.0373178	0.0954758
TajD_Af_ASC_sd	0.00349844	-0.0413293	-0.096118	0.0397437	0.0386114	-0.0429632	0.0882684	0.178226	-0.0508824	0.0794131	0.0351594	-0.173825	-0.0427476	-0.124206	0.183985	-0.143778	0.028462	0.0978162	-0.125649	-0.111775	-0.39625	-0.249497	0.124201	-0.171789	-0.481829	0.101606	-0.0260739	-0.3689	-0.329785	0.00358005	0.0353453	0.0538734	-0.168056	0.414034	-0.0823558	-0.175831	-0.25302	-0.168994	0.152983	0.0980858	0.0583081	0.149389	-0.134876	0.0680758	0.0305351	0.298041	-0.0954556	0.0734116	0.0881187
SegS_Eu_ASC_sd	0.0850426	-0.0889505	-0.0840107	-0.0245301	0.0684692	0.0335115	0.022726	0.0572973	-0.0203743	-0.0590467	0.00512499	0.0260799	0.129286	-0.107144	-0.0375903	-0.00615286	-0.0651698	-0.0122715	-0.0207314	0.0548498	-0.0509869	-0.00101859	0.0179085	0.00200819	-0.0423277	0.00226882	-0.105866	0.0367456	-0.023766	0.0506778	-0.0107564	-0.00447707	-0.00620497	-0.0733522	0.0495756	-0.0065739	-0.052004	0.0258566	-0.0861548	-0.0558492	0.0212946	0.038285	0.0867333	0.0335138	-0.0320869	-0.057524	0.0740471	-0.0016144	0.0380247
Sing_Eu_ASC_sd	0.0516373	-0.0713632	-0.0464366	0.00347556	0.0318044	0.0102552	-0.0119813	0.0179887	0.000608792	-0.205111	0.0725632	-0.185983	0.119101	0.0107019	-0.0069321	-0.038432	0.0637431	0.0605777	0.0854024	0.115587	-0.0175678	-0.00713605	0.193101	0.118226	-0.151199	-0.0259876	0.21509	0.172562	0.478626	0.269276	0.425344	-0.44246	-0.384843	0.0669036	0.218944	0.238677	-0.312179	-0.0887232	0.181778	0.146347	0.133538	0.0668955	-0.0556767	0.201411	-0.259657	-0.239335	0.379778	0.2632	-0.192483
Dupl_Eu_ASC_sd	0.0618145	-0.0744639	-0.0839633	0.0062922	0.0423927	0.00859579	0.00377584	0.0428937	-0.0077458	-0.145899	0.0548223	-0.0904176	0.212829	-0.0602408	-0.0160239	0.0660689	-0.05151	0.0388731	-0.0559658	0.0533423	-0.232643	0.00306663	0.0523429	0.106049	-0.00600901	-0.126698	-0.0867485	0.435218	0.238523	0.131161	0.0660021	0.0116032	-0.0172005	0.121836	-0.463231	-0.212237	0.175232	-0.164495	-0.0343563	-0.239654	-0.205783	0.228484	-0.306372	-0.298078	0.415751	0.260387	-0.539437	-0.298963	0.058502
Pi_Eu_ASC_sd	0.0832971	-0.0602192	-0.129537	-0.00340333	0.0673386	0.0266037	0.0392349	0.089281	-0.0252997	-0.00362631	0.0214334	0.0434227	0.0954543	-0.121821	-0.0335904	-0.043984	-0.0466817	0.0090449	-0.00140563	0.0163037	-0.0293708	-0.0275235	-0.00482179	-0.0218865	0.00334361	0.0297305	-0.119017	-0.0067413	-0.0470271	0.00171315	-0.12108	0.048807	0.0874124	-0.0381294	0.108689	0.0105507	0.00547341	0.0239069	-0.112318	-0.075378	0.0693284	-0.0415027	0.117299	0.0246597	-0.0458775	-0.147817	0.100835	0.025733	0.0633898
TajD_Eu_ASC_sd	0.0379691	0.044975	-0.16119	0.0766077	0.011185	-0.0202858	0.0389562	0.104917	-0.0103145	-0.021869	0.117869	-0.18283	-0.00232585	0.00357464	0.0617495	-0.0691195	0.0952512	0.14744	0.0836317	-0.100974	0.0211777	-0.132784	0.124711	0.0316841	-0.00891454	0.0198171	0.164215	0.170487	0.303316	0.146297	0.0501489	-0.131261	0.0682505	0.276129	0.0377768	0.0907943	0.162434	-0.107499	0.0785728	-0.000232152	0.061811	-0.163476	-0.0897625	-0.10586	-0.0510951	-0.425886	0.0413875	0.127463	-0.0301473
SegS_As_ASC_sd	0.0839489	-0.072178	-0.114865	0.0617827	-0.0169242	0.0497765	0.025392	0.0845334	0.00650008	-0.0357075	0.0179072	0.027296	-0.151017	0.0210092	-0.0245649	-0.0201258	-0.054955	-0.00782506	-0.00648092	0.0475562	-0.072917	-0.021159	0.0127172	0.0472294	-0.00914059	-0.00742668	-0.105056	0.0343642	-0.0210777	0.0590936	-0.0152307	-0.0069534	-0.0224554	-0.048714	-0.00445528	-0.00542732	-0.0112165	-0.00579911	-0.0918961	-0.0829117	-0.00736831	0.018959	0.0929095	0.00359015	-0.01007	-0.0685857	0.0473952	-0.0295459	0.00179757
Sing_As_ASC_sd	0.0690249	-0.0722961	-0.112428	0.0491566	-0.000174474	0.0268454	0.0157943	0.0687806	0.00209101	-0.110928	0.0515364	-0.0618615	-0.167054	0.0647162	-0.0101529	0.0199785	0.00126112	-0.062829	-0.0214963	0.034388	-0.106081	-0.0997965	-0.0482168	-0.0194139	-0.0119142	0.0631823	-0.159658	0.150027	-0.0237146	0.177741	0.165511	0.374528	0.159423	-0.092329	0.308881	0.305129	-0.00540563	0.301463	0.000736731	0.16148	0.029122	0.0823546	-0.0393666	0.0107354	0.230253	0.173538	0.0852109	0.035454	0.107544
Dupl_As_ASC_sd	0.0713921	-0.0485279	-0.147301	0.0467768	0.0236956	0.0217878	0.0349354	0.0949297	-0.0152909	-0.0352886	0.0371921	-0.00712847	-0.161057	0.0226905	-0.013138	-0.0502735	-0.0253911	-0.0144548	-0.0103023	0.089755	-0.0879653	0.00142679	0.0192234	0.0424513	-0.000214611	-0.0441415	-0.127533	0.077527	-0.00875493	-0.018505	-0.0713449	-0.0599	-0.0870955	-0.0909103	-0.0115073	-0.170705	-0.000710983	-0.163247	-0.296281	-0.234831	-0.00932854	-0.242851	0.141921	0.0443928	-0.119228	-0.0969913	-0.285611	0.202077	-0.436978
Pi_As_ASC_sd	0.0822152	-0.0566676	-0.135235	0.0584997	-0.00134829	0.042318	0.0344818	0.0969888	-0.00277704	-0.0103421	0.0257057	0.0318725	-0.136903	-0.00460811	-0.0239523	-0.0528822	-0.0384384	0.0110154	0.00553286	0.0565644	-0.0368697	0.0152069	0.0410141	0.0579081	0.0030565	-0.0204145	-0.0533603	-0.0228896	-0.0150957	0.0227038	-0.0477693	-0.100978	-0.0394923	-0.0733393	-0.0314261	-0.069906	0.0249136	-0.0911986	-0.0800149	-0.104348	0.0156546	0.0747706	0.110131	-0.0358442	-0.025623	-0.0955916	0.0352254	-0.0736142	-0.0293693
TajD_As_ASC_sd	0.059019	-0.00867484	-0.162524	0.0284125	0.0545795	-0.00838136	0.0396023	0.0941797	-0.0307203	-0.0452784	0.0786531	-0.111163	-0.112909	0.00466713	0.0483425	-0.103262	0.144257	-0.0919939	-0.0181744	0.011135	0.105775	0.064951	0.128359	0.0126852	0.0141717	0.0929116	0.120614	-0.0481343	0.0331991	0.0754364	0.126337	0.233808	0.243332	-0.244802	0.511153	0.14448	0.260631	0.0705322	0.11583	0.200708	0.162488	0.38164	-0.0154558	-0.286149	0.298084	0.194091	-0.159625	-0.0388272	-0.261239
SegS_Nat_ASC_sd	0.0860422	-0.0743457	-0.107559	0.0586451	-0.0141002	-0.0390563	0.00298074	-0.0250349	-0.106954	0.00407476	0.035778	-0.0110455	-0.0181172	-0.000788345	-0.0156376	-0.0154297	-0.0390899	0.00832166	0.00316997	-0.0651621	-0.0761677	0.0204665	-0.0686881	0.00320305	-0.0310914	-0.0880214	-0.0189224	0.0307994	-0.0297256	-0.012713	-0.00148758	0.0116986	-0.0132293	-0.0642289	-0.00946939	0.0177017	-0.0854505	-0.00944853	-0.102991	-0.058259	0.000525125	0.0474226	0.0695347	-0.0185	-0.042389	-0.0191447	0.0626788	-0.0167367	-0.0360911
Sing_Nat_ASC_sd	0.0514549	-0.061841	-0.0602675	0.0387096	0.0297161	-0.0157697	-0.00124379	0.00520832	-0.0274916	-0.165405	0.0744846	-0.160281	0.0425046	0.190163	0.0498812	-0.0628009	0.0956555	0.16619	0.0993678	-0.0290371	0.190867	0.541884	-0.318416	-0.265015	-0.267359	0.504759	-0.261433	0.140075	-0.0245653	-0.124366	-0.246313	-0.083983	-0.19038	-0.00540507	-0.0716742	0.0877684	-0.152729	0.0030509	0.000984199	-0.121387	-0.327076	0.0109534	-0.0830383	-0.183454	0.291066	0.0683246	0.211708	0.15294	0.021598
Dupl_Nat_ASC_sd	0.059535	-0.0641336	-0.0930201	0.0415154	0.0142855	-0.0214917	0.000224868	0.00694362	-0.0521713	-0.119836	0.0725663	-0.116562	0.0299385	0.122971	0.0287508	-0.00618564	0.022193	0.0535736	-0.0276829	-0.0387477	-0.087034	0.27273	-0.188849	-0.169356	0.00701839	0.0268195	-0.123027	0.0769058	0.0069013	0.021099	0.0906605	0.123986	0.11593	-0.0609844	-0.115381	-0.110738	0.138043	0.121589	0.119294	0.254861	0.634382	0.0158036	-0.078434	0.670603	-0.559655	-0.0691726	-0.645195	-0.483864	0.202827
Pi_Nat_ASC_sd	0.0844652	-0.0488937	-0.145145	0.0513314	0.000967789	-0.0302638	0.0232061	0.0208934	-0.0958388	0.0371311	0.0460291	0.00465465	-0.0397438	-0.0535251	-0.0227076	-0.040691	-0.0240938	0.00906873	0.0169315	-0.0541262	-0.0746945	-0.0508866	-0.0136062	0.0382208	-0.0257003	-0.167075	0.0173775	0.00791549	0.00498687	-0.000105925	-0.0340793	-0.0144014	0.0136491	-0.149343	0.00491545	0.0113259	-0.0740729	0.0141945	-0.139066	-0.077324	-0.0267447	0.0113767	0.0983054	-0.0688691	-0.0100339	-0.00766742	0.143036	-0.0184402	0.0531253
TajD_Nat_ASC_sd	0.0384651	0.0368789	-0.154636	0.00379707	0.0760269	0.018982	0.0576304	0.15062	0.0221539	-0.0637658	0.107204	-0.1538	-0.00285452	0.031279	0.067273	-0.0781533	0.108619	0.126584	0.0636759	-0.0184576	0.137805	0.150389	-0.025047	-0.157414	-0.169341	0.122095	-0.119276	0.0690183	0.0507631	0.0754439	-0.177156	-0.0125347	0.0747823	-0.202086	-0.0242311	-0.0762395	0.126313	0.114122	-0.0505379	0.0388293	-0.0613352	-0.125012	0.0608546	-0.0361401	0.0335635	-0.0525654	0.111645	-0.101408	0.336164
SegS_Ibs_ASC_sd	0.0874025	-0.075303	-0.0976112	0.00929397	0.0593676	-0.0803489	0.00525809	0.0239995	0.096941	0.0184964	0.0345062	-0.00118113	0.0184953	-0.0347206	-0.0283648	-0.0118958	-0.0474196	-0.00301971	-0.0203915	-0.028411	-0.0470503	-0.0522939	-0.081221	-0.017767	0.0478658	0.0237001	-0.0369807	0.0038528	-0.0289839	0.00892059	0.0366287	-0.0212883	-0.0279709	-0.116424	-0.0311585	-0.0245182	-0.127735	0.0148237	-0.134409	-0.056511	-0.00183412	0.0871875	0.0564648	0.00606555	-0.013959	-0.081567	0.0669567	-0.0308454	-0.00231533
Sing_Ibs_ASC_sd	0.0504003	-0.0611503	-0.0611303	0.0384489	0.034591	-0.0227627	-0.00861228	0.0197114	0.0259321	-0.165067	0.077716	-0.158244	0.137539	0.16613	0.0779108	-0.100773	0.0557937	0.13098	-0.22184	0.232654	0.388653	-0.410604	-0.1309	0.492343	-0.0734079	-0.161086	0.0690601	-0.032264	-0.153903	-0.304626	-0.21912	0.12641	-0.13943	0.0229227	-0.0568612	-0.044679	0.0568024	0.165918	-0.213324	-0.121065	-0.0433744	0.36312	-0.429649	0.339606	-0.115434	-0.045076	0.0239432	0.0865871	-0.163263
Dupl_Ibs_ASC_sd	0.0623322	-0.0655066	-0.0855286	0.0235658	0.0355204	-0.0475468	0.00517206	0.0339052	0.044846	-0.102789	0.0690138	-0.106027	0.14276	0.0911693	0.0430527	0.0118748	0.0140544	0.0732844	-0.0907889	0.00503146	0.0817652	-0.2098	-0.155759	0.171359	0.0581033	-0.0488399	0.0141111	-0.0789304	-0.0883253	-0.0023894	0.0498155	-0.197518	-0.157596	0.0686655	0.021884	0.216185	-0.275591	-0.145707	0.484514	0.289649	0.0805644	-0.776623	0.680869	-0.406756	0.239537	0.179062	-0.379904	-0.275838	0.0696697
Pi_Ibs_ASC_sd	0.0860436	-0.0493978	-0.137722	0.0161798	0.0577461	-0.0614515	0.0226003	0.0604029	0.0665963	0.0482906	0.0470094	0.00397847	-0.000457771	-0.0670213	-0.0290765	-0.0396289	-0.0247346	0.0112856	0.0158804	-0.0742623	-0.0687001	-0.0450088	-0.0419827	-0.060687	0.0505394	0.0677965	-0.0235695	0.0121939	0.0365659	0.0607413	0.00603751	0.00679803	0.0417569	-0.139657	-0.0579039	-0.0464139	-0.0671406	0.0342855	-0.17017	-0.0905687	-0.010753	0.0500713	0.0463965	0.0148506	-0.0545256	-0.0156066	0.0850831	-0.0105784	-0.044011
TajD_Ibs_ASC_sd	0.0365251	0.0388197	-0.158945	0.0493846	0.0132121	0.0466651	0.0499505	0.129925	-0.0808219	-0.066626	0.108929	-0.152452	0.0501007	0.0196641	0.0844301	-0.0797331	0.0844167	0.166573	-0.0458428	0.00627522	0.180771	-0.268223	0.0293383	0.167667	-0.0502879	0.00610881	0.0827138	0.0394591	0.0172509	0.0277525	-0.13917	0.0952539	0.0816339	-0.0393209	-0.126022	-0.0113858	0.176413	0.0761054	-0.0279935	-0.0391834	-0.0615849	-0.168848	0.0431067	0.0464163	-0.0724495	0.173915	-0.062705	-0.019089	-0.0967778
SegS_Mex_ASC_sd	0.0921887	-0.0764365	-0.0942557	0.0571151	0.0489706	-0.0276489	0.00601681	0.0148337	-0.00808174	-0.00119046	0.00580336	0.0285103	-0.0104724	-0.0237045	-0.0440209	0.125549	0.0911157	0.0793932	-0.00155455	0.0320477	-0.112038	-0.0349493	-0.0163038	-0.0272418	0.0165716	-0.0429019	-0.0586076	0.0102326	-0.0755013	-0.0283211	0.0180155	-0.0349535	-0.0111101	-0.0993627	-0.0306133	0.0503735	-0.117838	0.00209338	-0.141408	-0.120671	0.0310449	0.0422259	0.046703	-0.00170284	-0.0269184	-0.0287684	0.0844631	-0.0441474	0.00338735
Sing_Mex_ASC_sd	0.0383296	-0.0475505	-0.0191635	0.0570192	0.0598402	0.0683304	-0.00101649	0.0452629	-0.00278534	-0.238635	0.0954911	-0.188098	0.120015	0.209861	0.0633218	-0.192584	-0.180738	-0.0670253	0.0626669	-0.130355	0.00653471	0.102635	0.244736	-0.299888	0.38648	-0.219022	0.176865	-0.290085	-0.234987	-0.0788899	0.0384881	-0.209579	0.0778679	0.22188	0.00234831	0.374546	-0.102031	0.171845	-0.392467	-0.349573	-0.0305806	-0.0958744	-0.105955	0.13946	0.105857	0.200671	-0.0628721	-0.0848504	0.0805732
Dupl_Mex_ASC_sd	0.0576259	-0.0641166	-0.0729751	0.0485016	0.0438081	0.00715665	0.00317137	0.0374081	-0.00634698	-0.15355	0.0673445	-0.116051	0.0941876	0.15101	0.0228957	0.098656	0.0615657	0.107699	-0.0378941	0.112303	-0.13763	-0.023782	0.025273	-0.148533	0.270017	-0.216005	-0.162108	0.0290872	-0.153838	-0.0779252	0.000367488	0.299487	0.311782	-0.244022	-0.317041	-0.45696	-0.0812702	-0.491709	0.646226	0.379363	-0.00314537	-0.03858	-0.0830924	0.089611	0.0364749	-0.107384	0.512441	0.361178	-0.125637
Pi_Mex_ASC_sd	0.0881361	-0.0472231	-0.140501	0.047203	0.0462092	-0.0277359	0.0257979	0.0518629	-0.0176516	0.0456587	0.0224702	0.0323638	-0.0283319	-0.0652481	-0.0402139	0.0703406	0.107563	0.0844965	0.00979847	0.00568568	-0.0694566	-0.0641521	-0.0154949	0.0069596	-0.0528365	-0.00482759	-0.0347605	0.0298461	0.0240088	0.0260921	-0.0225708	-0.0189365	0.0103449	-0.137794	-0.0149226	0.0159024	-0.0589909	0.0443497	-0.191668	-0.114682	0.0066249	0.00989186	0.0893554	-0.0414634	-0.0654107	0.00765994	0.0724265	-0.0761744	0.039493
TajD_Mex_ASC_sd	0.0278479	0.0475035	-0.145014	0.0188874	0.0409586	0.0579565	0.0653246	0.15897	-0.0296976	-0.0893855	0.135677	-0.185366	0.0400188	0.0486071	0.0893749	-0.227964	-0.160927	-0.000800058	0.026212	-0.135296	0.0750891	-0.0344257	0.163473	-0.171245	0.116775	-0.0971736	0.0719954	-0.0714253	-0.0515413	0.127444	-0.0212367	0.0511819	0.164962	-0.0071683	-0.0806499	-0.0457206	0.139209	0.0639186	-0.0920185	-0.0269357	-0.179175	-0.109796	0.0942655	0.0140708	-0.059675	0.0325279	0.0714075	0.00862094	0.0943354
FST_AfEu_ASC_sd	-0.0771709	0.0581717	-0.152177	0.0583068	-0.0373249	0.0618432	-0.0374712	-0.0467319	0.0462918	0.0463419	0.011759	-0.0227648	0.0229336	0.0123592	-0.0236915	0.0723233	-0.0107974	0.0874047	-0.0140015	-0.107909	0.0576369	0.0281156	0.00014107	0.0306871	0.0646405	-0.0575781	-0.134047	0.0115632	-0.0527528	0.0720442	0.0498589	0.00919743	-0.0253249	0.0582742	-0.0279234	0.0281219	-0.0905245	0.0466748	0.0288391	-0.0325598	0.00172368	0.111334	0.0135191	0.0293988	0.00714207	-0.0737435	0.0464982	-0.0445362	-0.091316
FST_AfAs_ASC_sd	-0.072173	0.0492973	-0.157962	-0.057338	0.0965623	0.0369882	-0.0286564	-0.0609627	-0.0128371	0.0328878	0.0115058	-0.0188665	-0.0011292	0.0131106	-0.0068182	0.0459189	0.0305575	-0.034527	-0.0440867	-0.0146025	0.0984752	0.00543753	0.00327271	-0.0528538	0.0203698	-0.11784	-0.156041	0.00468533	-0.0297802	0.0118213	0.0644735	-0.0691273	-0.0762214	0.00605678	0.0506886	-0.0703051	-0.0738119	0.0373748	0.0360577	-0.0500752	0.00427077	0.0995677	0.0294452	0.0598395	0.0566875	-0.0248089	-0.0528812	0.0376078	-0.00537297
FST_EuAs_ASC_sd	-0.0186858	0.0723919	-0.00311464	0.157917	0.178647	-0.0550232	-0.00528031	-0.0466783	-0.0189337	0.043361	-0.00371148	0.00945748	-0.0220429	-0.0142909	0.0439542	-0.0823186	-0.0428437	-0.102852	-0.0357672	0.0421487	0.0114406	0.0721007	-0.00871364	0.129694	0.00179815	0.0499659	-0.0563689	0.131091	-0.00962149	0.0998157	-0.00742936	0.0746323	0.048671	0.080928	-0.148076	0.106461	-0.110854	-0.0388663	0.0438395	-0.0403107	0.0633986	-0.0654008	0.0103122	0.0749465	-0.0287739	0.135688	0.0547833	0.0943656	0.0488451
FST_NatIbs_ASC_sd	-0.0156846	0.0569381	0.047829	0.0904424	0.128135	0.218336	0.0471355	0.139021	-0.0186674	-0.104021	-0.0625523	0.0718441	0.0239173	0.00858171	-0.00899298	0.0628608	0.045874	-0.0394098	-0.0467957	-0.156214	-0.0131951	0.00589365	-0.137215	0.000763884	0.0146606	-0.0523538	0.0690611	-0.0429046	-0.00898366	0.0212701	0.0349426	-0.0321578	-0.0561571	0.0176023	0.0316452	-0.0479815	-0.0806878	0.0167383	-0.0325543	0.109484	-0.0546342	0.0722993	-0.00893551	0.040812	0.0185829	-0.11685	-0.0726239	0.000449957	-0.088108
FST_NatMex_ASC_sd	-0.00309995	0.0300359	0.0250861	0.0402552	0.0844136	0.0870242	-0.344845	0.180685	-0.0256494	-0.0347145	-0.0469286	0.0469037	0.00305209	0.0156559	0.0057409	0.0324806	0.0545616	-0.0124565	-0.0143365	-0.133468	0.0167763	0.0629758	-0.123442	-0.0236593	-0.0377089	-0.125771	0.0917824	-0.0356099	0.0128804	0.0143448	0.0748021	0.16306	-0.112368	0.0415439	0.0157707	-0.0170598	0.0628668	-0.0921915	-0.025595	-0.0834976	0.0277991	0.0240982	0.0590771	-0.0507076	-0.00553669	-0.0415989	0.0670377	0.015866	0.0550561
FST_IbsMex_ASC_sd	-0.00632775	0.0287242	0.00723313	0.0553902	0.0542787	0.145329	0.398166	-0.0192092	0.00139696	-0.0810079	-0.0368516	0.0397854	0.0261191	0.00689481	0.0057956	0.042627	0.0608257	-0.0176834	-0.0516281	-0.103823	0.0525648	-0.0641807	-0.12164	-0.0440911	0.0505599	0.0242183	0.0922423	-0.0427774	0.0314768	0.0353461	0.118253	0.148809	-0.112883	0.0408817	-0.0346688	-0.0344052	0.0437634	-0.11047	-0.0434283	-0.126952	0.0697613	0.0526161	0.0407076	-0.0330489	0.0010687	-0.00580635	0.0497721	0.0159128	0.121933
Nb_diff_hap_Af_ASC_sd	0.107633	0.0777668	0.0365393	-0.0118168	-0.0170111	-0.0318095	0.00599691	0.0106964	-0.00536971	-0.0228041	0.0802901	0.0488356	0.0263335	0.0423191	-0.00216097	0.0515749	-0.0194703	-0.0298854	-0.0588524	-0.00669876	-0.0192069	0.000529628	0.0316606	-0.0110078	-0.0708515	0.028769	0.031016	-0.101364	0.0459977	-9.48e-05	-0.0190052	0.0164457	0.0216238	-0.0211879	-0.0308141	0.0323621	0.0234148	-0.0261137	0.0703897	-0.0795461	-0.0245275	0.00104076	0.0133574	0.0818942	0.00941628	0.00425932	0.00842149	-0.0120749	-0.0418548
Mode_hap_Af_ASC_sd	-0.0975149	-0.0594908	-0.0290007	0.00136165	0.01313	0.0681688	-0.0624492	-0.100466	0.0349834	-0.0831214	0.0228463	0.0145122	-0.128414	-0.209495	0.03633	-0.0961531	0.04092	0.0763055	-0.10577	-0.0350088	-0.0255854	-0.0204432	-0.000968255	-0.0637327	-0.034103	-0.0375013	-0.0041603	-0.125789	-0.0231826	0.0378691	-0.0577678	0.0293172	0.0263381	0.0158834	-0.132364	-0.0346729	0.0106436	0.0150387	0.0180154	-0.0212411	0.0774275	-0.077838	0.00448442	0.0234927	0.0353189	0.0468804	0.0221445	0.00975084	-0.0575795
Nb_diff_hap_Eu_ASC_sd	0.0584226	-0.101192	0.049082	-0.134621	0.0725837	0.0797659	0.00288824	-0.00567985	-0.0349095	0.00843605	0.0128888	0.0235117	0.0449432	-0.0025692	-0.0221591	-0.0025169	-0.031135	-0.0473885	-0.0244712	-0.0047955	0.0441604	0.00831199	0.0328345	-0.00496589	-0.0714732	0.00462585	-0.0323281	-0.0292297	-0.0659103	0.118728	-0.0221568	-0.00947701	0.0168674	-0.0870897	-0.0640316	0.0302269	0.0659551	0.0336401	0.0209975	0.0198735	-0.0259834	0.0539039	0.0553446	-0.0575582	-0.0591266	0.0073101	0.0164636	-0.00529874	-0.0455939
Mode_hap_Eu_ASC_sd	-0.0835409	0.0967373	0.038067	0.040545	-0.0709965	-0.0344487	-0.0183833	-0.0344086	0.0203022	0.0224754	0.0873368	-0.10511	-0.116015	0.13004	0.0113453	0.0318791	0.0672286	0.0831255	0.0535614	-0.072571	-0.0554397	-0.0605984	0.0350243	0.0696237	-0.038858	-0.0319403	0.0952458	0.0243838	0.0347004	0.147469	0.0418072	-0.0522719	-0.0149696	-0.124162	-0.117729	-0.0688044	-0.0516667	-0.0491944	-0.0855816	-0.03848	-0.0222929	0.024853	0.022082	-0.0458634	0.0205381	-0.0100837	0.00472334	-0.0902849	-0.0116027
Nb_diff_hap_As_ASC_sd	0.0560952	-0.097446	0.0479767	0.0676743	-0.142125	0.115343	-0.0176333	0.0123487	0.0645256	0.00218566	-0.011719	0.0382334	-0.0264936	0.0619843	-0.00591185	0.00742127	-0.0723406	0.0301746	-0.0198215	-0.0607883	0.0214491	-0.0481286	0.0272529	-0.00413876	-0.053949	0.00438257	-0.0363482	0.0193876	0.0589444	0.0984558	-0.0699603	-0.0373832	0.014428	0.0475977	-0.0839088	0.0138699	0.0201633	0.0196835	0.0414222	-0.0146054	0.01677	0.00456464	0.00385464	-0.0495248	-0.0430544	-0.0339575	0.00777593	0.0345436	0.106194
Mode_hap_As_ASC_sd	-0.0821357	0.0913202	0.0382505	-0.0705399	0.0578637	-0.0650394	-0.00968624	-0.0480895	-0.0251207	0.0177532	0.0860583	-0.10707	0.153322	-0.0187182	-0.0072742	0.0319924	0.0896343	-0.00257484	0.0238212	-0.0682519	-0.0275797	-0.0903381	-0.0294426	-0.102795	-0.0690593	-0.0320356	-0.0397638	0.05592	0.0378457	0.0242848	-0.0808183	0.0419805	0.0803811	-0.125675	0.0552579	-0.0104208	-0.0278178	0.0268446	-0.110563	-0.0888252	0.0643821	-0.0337998	0.0545265	-0.00892811	0.000316516	-0.0502711	-0.0325427	0.0537471	0.000236642
Nb_diff_hap_Nat_ASC_sd	0.0574076	-0.0766577	0.00311998	0.0628331	-0.0783838	-0.0492518	-0.0420297	-0.157535	-0.163684	0.111619	0.0602378	-0.041103	0.0375993	0.00354488	-0.00463028	-0.0279458	-0.0532165	-0.0133241	-0.00300867	-0.0760992	0.022631	-0.0426248	0.0203244	-0.0146069	0.0405181	-0.00943688	0.0573305	-0.0228248	0.00184483	0.0532719	-0.0112613	0.0792851	-0.0804367	0.0270497	0.0176647	-0.0163954	0.0519221	-0.0424571	-0.0134588	-0.0345751	-0.0182296	0.00824315	0.0405773	-0.00148015	0.0300743	-0.0342696	-0.00162817	0.0489571	-0.0300214
Mode_hap_Nat_ASC_sd	-0.0861014	0.0781706	0.0641284	-0.0613684	0.0307578	0.0466439	0.00617382	0.0618227	0.114774	-0.0427725	0.0513879	-0.0563263	0.0421157	0.0453498	-0.0102563	0.0232979	0.0516322	0.0330076	0.0180415	0.0527021	0.0074839	-0.0539188	0.0630247	-0.0517807	-0.0309226	0.161102	-0.137073	0.0342938	0.00740938	0.129149	-0.100619	0.0127454	0.0253324	-0.0475242	-0.0276058	-0.0561394	0.0293027	-0.0379629	-0.125597	-0.0277893	0.072405	0.0144196	0.0822565	-0.0278126	-0.0317083	-0.0846409	0.0052011	-0.068629	0.029873
Nb_diff_hap_Ibs_ASC_sd	0.0618465	-0.0796879	0.0173766	-0.0323552	0.065564	-0.12137	-0.0351613	-0.0718803	0.188514	0.130647	0.0604733	-0.0332719	-0.0221152	0.0308125	-0.0110125	-0.0326325	-0.0384868	-0.0402091	0.0156643	-0.0685254	0.0190117	0.0268393	0.0195292	-0.0547787	0.00253778	-0.0513965	0.0339122	-0.0192146	0.00189028	0.0579605	-0.0325618	0.0406185	-0.0775076	-0.0304001	-0.00142655	-0.0266801	0.0667818	-0.0193725	-0.0110969	-0.00446948	0.00544408	0.059269	0.0076577	-0.00425889	0.0189417	-0.0801127	0.0230409	-0.0117883	0.0566791
Mode_hap_Ibs_ASC_sd	-0.0878857	0.0792603	0.0546456	-0.00183823	-0.059051	0.0922267	0.00484562	0.00599942	-0.112954	-0.0580228	0.0527681	-0.0581778	0.00623336	0.0646607	0.00273122	0.0258682	0.0501339	0.0626282	0.0242489	0.0581264	-0.0166596	-0.0371581	0.108739	0.10192	-0.11364	-0.0991303	-0.0431369	0.0369247	-0.0338955	0.0802483	-0.119452	0.029727	0.0135805	-0.0459234	-0.0018676	0.00851153	0.0275413	-0.0561852	-0.0673028	-0.0186751	0.05155	-0.0241686	0.112276	-0.0601891	-0.0107635	-0.013528	-0.00556818	-0.0608629	0.0803896
Nb_diff_hap_Mex_ASC_sd	0.073813	-0.0894239	0.0323274	0.048256	0.0287616	-0.0499204	-0.0432058	-0.117233	0.0101444	0.139881	0.0144099	0.0126111	-0.00288072	0.0201631	-0.0298775	0.227734	0.256146	0.124154	0.0171628	0.0764483	-0.00832592	-0.0510245	0.148046	-0.0424325	-0.0350355	0.00918727	-0.0208567	-0.0015792	-0.031046	0.0815049	-0.068663	-0.00568902	-0.0335058	0.0351479	2.74e-05	0.0513867	0.0553575	0.0243852	-0.0750695	-0.0560351	-0.0041657	0.0160398	0.0325072	0.0413684	0.0183494	-0.0123978	-0.0662948	-0.0135833	0.0154479
Mode_hap_Mex_ASC_sd	-0.0945756	0.078155	0.0564992	-0.0564699	-0.0427709	0.0382961	0.00258495	0.0154902	0.00658671	-0.0462585	0.0902264	-0.0953305	0.0349002	0.0614514	0.0107265	-0.140145	-0.132862	-0.0495247	0.0245966	-0.0390392	0.00759911	-0.0257574	0.0611652	0.0141759	-0.0229142	-0.00296753	-0.0676703	0.0294476	-0.00209988	0.140106	-0.106888	0.0362161	0.0479236	-0.059122	-0.0266554	-0.0762629	-0.00432672	-0.0592722	-0.0994349	0.0177101	0.0116514	0.0501656	0.118651	-0.0427516	-0.0282657	-0.0880232	0.0183446	-0.0282304	0.0111731
Nb_shared_hap_AfEu_ASC_sd	0.107772	-0.029713	0.0789866	-0.0471676	0.0493653	-0.0309823	0.0417116	0.0633012	-0.0449865	-0.0282252	0.00902733	-0.0329046	-0.0235804	-0.00648511	0.0350941	-0.0292758	-0.0161499	-0.0411861	0.00832366	0.0651002	0.0467246	-0.0690596	0.046312	-0.0966688	-0.12116	-0.0228677	0.0413199	0.0165321	-0.0373714	0.0356029	-0.00499593	-0.00040173	0.0248447	-0.0563945	-0.142579	0.0328697	0.0406733	-0.0136958	0.0166641	0.015093	-0.00864869	0.0255291	0.0378	-0.0782602	-0.017345	-0.0589692	-0.0162753	-0.0434325	-0.0510841
Priv_hap_Af1_ASC_sd	0.0825984	0.115942	-0.0200218	0.0145834	-0.0461686	-0.0206802	-0.00798521	-0.00357067	0.0154773	0.00108577	0.0896733	0.0487373	0.0680541	0.0384971	0.0465761	0.104706	-0.0173301	-0.0194244	-0.109321	-0.0650729	-0.0358347	0.0298648	0.0332036	0.014853	-0.0389367	0.0566792	0.0634312	-0.0876529	0.0481903	-0.0125135	-0.0432567	0.0135308	0.0335778	0.0134232	0.0276708	0.0399699	0.00717669	-0.0502771	0.076536	-0.103526	0.00392706	-0.0358033	-0.0206968	0.130253	0.0200514	0.00977688	0.0513722	-0.0151649	-0.0716527
Priv_hap_Eu1_ASC_sd	0.00465328	-0.0986487	-0.0615639	-0.142905	0.0571194	0.164797	-0.037064	-0.0600759	-0.00105808	0.0426549	0.0190036	0.0395002	0.128846	-0.0175487	-0.0151204	0.0396316	-0.0330757	-0.0189677	-0.118347	-0.070592	-0.010454	0.0759679	0.0306596	0.0586168	-0.0187193	0.0559375	0.00393019	-0.0543436	-0.057554	0.14563	-0.0730835	-0.0014516	0.0405457	-0.0606629	0.0112457	0.0605213	0.061569	0.0469842	0.040548	0.00697993	-0.0261987	0.0543301	0.0575055	0.0229071	-0.0637983	0.0147199	0.0694089	0.0280872	-0.0355081
Nb_shared_hap_AfAs_ASC_sd	0.109782	-0.019799	0.0648912	0.0579191	-0.0600861	-0.00499288	0.0312837	0.0740929	0.0080121	-0.0166267	-0.00756856	-0.026519	0.00184368	-0.00933279	0.0269196	-0.0108943	-0.0706565	0.083615	0.012795	-0.0235556	0.0138944	-0.0305024	0.0607027	0.00157923	-0.0726754	0.0285458	0.0526763	0.00597624	-0.0145881	0.0772983	-0.0164553	0.0792159	0.0752536	-0.0107871	-0.130885	0.0585978	-0.0142313	0.0376944	0.047545	-0.0185562	0.00426029	0.00142311	0.00998424	-0.0408041	-0.0198577	-0.108879	0.0276423	-0.0616108	0.00220988
Priv_hap_Af2_ASC_sd	0.095405	0.100325	-0.00210964	-0.0339244	0.00818253	-0.0306076	0.00225987	-0.000517087	-0.0140983	-0.00659529	0.0886742	0.0481126	0.00759484	0.0587792	0.0558617	0.0922628	-0.0146101	-0.0617657	-0.104974	-0.0108372	-0.00941775	0.0109854	0.0394052	-0.0250521	-0.0764739	0.0227338	0.0500701	-0.0829441	0.0231879	-0.00264404	-0.0113577	-0.0314927	0.0029754	-0.0496349	0.00854122	0.00518149	0.0175542	-0.055302	0.0713502	-0.0976823	-0.00732971	-0.0218087	-0.0100079	0.106038	0.0339606	0.0171413	0.00338212	-0.00969	-0.0548195
Priv_hap_As1_ASC_sd	-0.0332292	-0.0777148	-0.119596	0.00339438	-0.0871033	0.197473	-0.0666334	-0.0736292	0.0701192	0.0354935	-0.000398378	0.0608099	-0.110321	0.124126	0.031305	0.0325074	-0.00353269	-0.0988763	-0.168887	-0.0317242	0.03067	0.00024697	0.0334081	-0.0274189	-0.0315666	-0.019069	-0.00436026	0.0105732	0.0542877	0.0902491	-0.093164	-0.156077	-0.0314524	-0.012715	-0.00375718	-0.015068	0.0582571	-0.0648333	0.0450424	-0.0208619	0.0392959	0.0200517	-0.0126405	-0.00461333	0.0181722	0.0266337	-0.0452107	0.0925896	0.0877033
Nb_shared_hap_EuAs_ASC_sd	0.0472924	-0.108652	0.0193441	-0.109545	-0.127202	0.0723342	-0.00131565	0.0288448	0.0197286	-0.0319816	-0.0344354	0.04123	0.0397012	0.0547153	0.00572533	0.00779058	0.0409543	-0.0154962	-0.0247323	-0.0816431	0.0244375	-0.0294662	0.0408227	-0.0361562	-0.0471285	-0.0359943	-0.0119339	-0.0498453	0.0341989	0.122304	-0.0232246	0.0129998	-0.0312242	0.00671568	0.060973	-0.0823557	0.0384521	-0.0158473	-0.0921422	0.0779375	-0.0598349	-0.0991202	-0.0526603	0.00813244	0.00704979	-0.0375839	0.0391021	-0.0792866	-0.0300988
Priv_hap_Eu2_ASC_sd	0.0547481	-0.0785075	0.0532538	-0.081359	0.185368	0.0673086	-5.1e-05	-0.0304224	-0.054504	0.0220909	0.0253101	0.0142592	0.0401343	-0.0344105	-0.0271998	-0.0112427	-0.0741158	-0.0394053	-0.011356	-0.0234861	0.0259691	0.02489	0.0388567	0.0453663	-0.0343604	0.0515718	-0.0159336	-0.0234877	-0.0290564	0.0440219	-0.0679615	-0.00359526	0.0684732	-0.0183864	-0.0218945	0.0270614	0.079757	0.0458016	0.0778207	0.0124062	-0.0147268	0.039602	0.0526122	-0.0414077	-0.0518821	-0.0697611	0.0218917	-0.0059415	-0.0154724
Priv_hap_As2_ASC_sd	0.0231761	-0.0220066	0.0421744	0.237697	0.0090517	0.071223	-0.0277727	-0.0338045	0.0559716	0.0202692	0.0133423	-0.00234005	-0.103919	0.0150139	-0.00843162	-0.0586239	-0.0658475	-0.135511	-0.0331813	0.0749197	0.0854186	-0.00130764	0.069421	-0.0131902	-0.0603274	0.0270122	-0.0268547	0.00849379	0.107439	-0.055469	-0.052645	-0.0939838	0.0509104	-0.0185156	-0.0122189	-0.110039	0.0126042	0.0146837	0.120973	-0.0291573	0.00746816	0.0578522	0.0564625	-0.0695989	-0.0013481	-0.0142706	-0.0447195	-0.0145771	0.155946
Nb_shared_hap_NatIbs_ASC_sd	0.0459524	-0.0879988	-0.0166765	-0.0382936	-0.0766886	-0.185462	-0.0545333	-0.158666	0.0191689	0.126633	0.0437062	-0.0421914	0.00590326	0.0289028	0.0323382	-0.0854446	-0.0233776	-0.0241708	0.0103796	0.00276418	0.0538644	0.00248662	0.0477173	0.0136045	-0.02763	0.00761629	-0.0102221	0.00950931	0.0295396	0.0645312	-0.000586756	0.0801611	0.0863726	0.0639168	-0.0232165	-0.034286	0.0251991	-0.075765	-0.0612935	-0.0679522	0.0239877	-0.0214049	0.0404999	-0.0343575	0.000383095	-0.00153544	0.0486609	-0.0127971	0.0811273
Priv_hap_Nat1_ASC_sd	0.0445809	-0.040233	0.0219705	0.129824	-0.0259344	0.0948308	-0.0128173	-0.088309	-0.24439	0.0359196	0.0427742	-0.0262689	0.0458717	-0.0180699	-0.0288019	0.00732631	-0.0185133	-0.0573974	-0.0287567	-0.105589	0.0337154	-0.061094	-0.0439644	-0.0128395	0.0546137	0.0535347	0.0475579	-0.0543594	0.0312674	0.0199839	-0.0386957	-0.0641125	-0.0442752	-0.0629921	0.0315934	-0.102754	-0.0289298	0.0492833	-0.0137762	0.112293	-0.0690766	0.0555297	0.00393981	-0.0150516	0.0491962	-0.118777	0.00540373	-0.0471857	-0.00824592
Priv_hap_Ibs1_ASC_sd	0.0500408	-0.0437201	0.0410173	0.00409729	0.163294	-0.00680012	-0.00702978	0.0319364	0.243355	0.0631221	0.0388114	-0.0134549	-0.0290021	0.0191355	-0.0221866	0.00148549	-0.0190663	-0.0208434	0.000976255	-0.155763	-0.0194356	0.0521008	-0.0306157	0.0308551	-0.010536	-0.0764377	0.086239	-0.0228959	0.0358798	-0.0110202	-0.0670861	0.00449298	-0.0198312	-0.0125327	0.0538385	-0.0609071	0.0242001	0.0446438	0.0214922	0.102571	-0.0572141	0.0353855	-0.0160728	0.0252181	-0.00873957	-0.0414598	-0.0229056	-0.0220462	-0.0670566
Nb_shared_hap_NatMex_ASC_sd	0.0533866	-0.0868236	0.0136203	0.0375202	-0.0739174	-0.0719607	0.0967056	-0.196054	-0.0750121	0.0967902	0.00516661	0.00268413	0.0244508	0.0369349	0.0113061	0.0534083	0.103352	0.0520548	0.029572	-0.00500321	0.00685487	0.0062952	0.049286	0.022123	-0.0755389	-0.0457833	-0.0228066	-0.010318	-0.0256672	0.103168	-0.00262641	0.0351067	0.131684	0.131868	0.000983828	0.00478293	0.0214553	-0.0654145	-0.0984777	-0.0878396	-0.024862	-0.00855434	0.0771617	0.0100354	0.0159266	-0.033039	-0.0207462	0.0396534	-0.0517649
Priv_hap_Nat2_ASC_sd	0.0472684	-0.0522137	-0.00133596	0.0747335	-0.0612595	-0.0173289	-0.186722	-0.0854959	-0.214313	0.0920678	0.0903325	-0.0717494	0.03615	-0.0263216	-0.0241262	-0.0847993	-0.166341	-0.0755673	-0.0263532	-0.105312	0.0267806	-0.0727781	-0.0104669	-0.037483	0.115209	0.0666047	0.0829593	-0.0202768	0.0252828	0.00166807	-0.0553669	0.0563174	-0.237856	-0.10074	0.0258914	-0.0552355	0.0346955	0.0210624	0.041552	0.0888172	-0.0221061	0.0333637	-0.0120135	-0.0130169	0.0414056	-0.0554027	-0.00169483	0.0145212	-0.0143832
Priv_hap_Mex1_ASC_sd	0.061594	-0.0574119	0.0419416	0.0499137	0.124376	0.00806551	-0.18495	0.0213214	0.0855829	0.0973874	0.013432	0.0105049	-0.0169682	0.00594385	-0.0439597	0.278911	0.287003	0.141408	-0.0196433	0.0841037	-0.0328508	-0.0964272	0.2071	-0.0486271	0.0684254	0.078103	0.0219908	-0.00247085	0.0110406	0.00326427	-0.0948257	0.041846	-0.110473	0.018631	0.00998085	0.0326735	0.0210245	0.0773299	-0.0504973	-0.00913859	-0.0307242	0.00715619	0.0121671	0.0794837	-0.0190876	0.0804963	-0.0994941	-0.0323264	-0.00127097
Nb_shared_hap_IbsMex_ASC_sd	0.057041	-0.0872302	0.0296644	-0.0278017	0.0259312	-0.135557	-0.192434	-0.070728	0.10548	0.126233	0.00372282	0.00701674	0.00189776	0.045808	0.00897477	0.050216	0.115271	0.0130066	0.00692136	0.0356856	0.0513913	-0.0595234	0.0535875	-0.02341	-0.0349567	0.0195783	-0.0426943	-0.0164454	-0.0228859	0.124991	0.0155925	-0.0444666	0.123622	0.0450415	-0.0614585	-0.0196903	0.000249942	-0.0442843	-0.111488	-0.0689887	0.0480902	0.0734232	0.032933	-0.00781516	0.0302259	-0.0883428	0.00869382	-0.0418635	0.143583
Priv_hap_Ibs2_ASC_sd	0.0507848	-0.0562766	0.00800307	-0.0249436	0.0877751	-0.0794755	0.13969	-0.065987	0.228002	0.0945901	0.0902442	-0.0627464	-0.0325069	0.0108362	-0.0265269	-0.0886229	-0.159281	-0.0656426	0.0214429	-0.146029	-0.0241917	0.0849109	-0.00720631	-0.022413	0.00945501	-0.101493	0.086606	-0.00432278	0.028368	-0.0235944	-0.107586	0.0731357	-0.217114	-0.0942352	0.0565348	-0.0256089	0.0804808	0.0392051	0.0681456	0.123706	-0.0355352	0.0337785	-0.0334902	0.00682109	0.00131764	-0.0645887	0.00132932	-0.00899836	-0.0643291
Priv_hap_Mex2_ASC_sd	0.0579618	-0.0572191	0.0269215	0.110595	0.0342153	0.0747157	0.148824	-0.114167	-0.0869895	0.0672902	0.0184577	0.00431607	-0.00158789	0.00429584	-0.0549014	0.282794	0.29317	0.125639	0.0171542	0.0728429	-0.0582999	0.014678	0.204271	-0.0651813	-0.00893798	-0.0233933	-0.0094381	-0.00293505	-0.0114869	0.00144925	-0.146746	0.00631775	-0.125604	-0.023009	0.053178	0.0406719	0.0181549	0.110037	-0.041254	0.0544911	-0.0684707	-0.0155023	0.0225195	0.0371448	0.0108141	-0.0260939	-0.0634758	-0.0666297	-0.0438576
[truncated: 143 more columns]
